# Supplementary material for: SETDB1 Methylates MCT1 Promoting Tumor Progression by Enhancing the Lactate Shuttle
Source: Adv Sci (Weinh). 2023 Aug 4;10(28):2301871. doi: 10.1002/advs.202301871 (PMC10558670; doi:10.1002/advs.202301871)
Supplement: Supplementary file 2 — Supplemental Table 1 [file ADVS-10-2301871-s002.xlsx]

## Sheet: Sheet1
Accession	Description	ΣCoverage	Σ# Proteins	Σ# Unique Peptides	Σ# Peptides	Σ# PSMs	A5: Area	B5: Area	Score A2	Coverage A2	# Peptides A2	# PSM A2	Score B2	Coverage B2	# Peptides B2	# PSM B2	# AAs	MW [kDa]	calc. pI
A0A024RCA7	Ribosomal protein, large, P2, isoform CRA_a OS=Homo sapiens OX=9606 GN=RPLP2 PE=3 SV=1 - [A0A024RCA7_HUMAN]	97.39	2	9	10	29	3.92971e+07	8.87396e+07	29.7521	90.43	7	9	74.9182	97.39	9	20	115	11.6578	4.53857
A0A5C2GX14	IG c220_light_IGKV2D-29_IGKJ1 (Fragment) OS=Homo sapiens OX=9606 PE=2 SV=1 - [A0A5C2GX14_HUMAN]	11.5	1	1	1	1	0	910207400		0			2.87462	11.5	1	1	113	12.2652	7.28369
P35908	Keratin, type II cytoskeletal 2 epidermal OS=Homo sapiens OX=9606 GN=KRT2 PE=1 SV=2 - [K22E_HUMAN]	79.03	4	36	45	140	2.70384e+08	1.78522e+08	222.312	65.57	36	72	221.733	68.08	37	68	639	65.3932	8.00146
F5H6Q2	Polyubiquitin-C (Fragment) OS=Homo sapiens OX=9606 GN=UBC PE=1 SV=8 - [F5H6Q2_HUMAN]	75.41	41	8	8	32	4.59322e+07	2.70133e+08	27.4386	72.13	5	10	69.8511	65.57	7	22	122	13.7234	6.13818
P23396	40S ribosomal protein S3 OS=Homo sapiens OX=9606 GN=RPS3 PE=1 SV=2 - [RS3_HUMAN]	74.49	16	22	22	65	7.5702e+07	1.08611e+08	75.2618	65.43	15	24	126.557	74.49	22	41	243	26.6714	9.65674
Q5SU16	Tubulin beta chain OS=Homo sapiens OX=9606 GN=TUBB PE=1 SV=1 - [Q5SU16_HUMAN]	72.3	37	5	27	135	5.42738e+07	3.06724e+08	113.783	45.27	17	36	308.808	72.3	27	99	444	49.639	4.89404
P68371	Tubulin beta-4B chain OS=Homo sapiens OX=9606 GN=TUBB4B PE=1 SV=1 - [TBB4B_HUMAN]	72.13	31	4	26	133	3.88728e+07	1.92678e+08	115.162	45.17	17	35	303.323	72.13	26	98	445	49.799	4.89404
P35527	Keratin, type I cytoskeletal 9 OS=Homo sapiens OX=9606 GN=KRT9 PE=1 SV=3 - [K1C9_HUMAN]	70.14	2	27	28	107	8.90365e+07	7.63994e+07	179.093	59.55	27	53	196.732	70.14	26	54	623	62.0268	5.23682
H6VRF8	Keratin 1 OS=Homo sapiens OX=9606 GN=KRT1 PE=3 SV=1 - [H6VRF8_HUMAN]	66.77	16	42	46	235	3.6927e+08	2.59611e+08	368.73	57.45	40	119	382.269	66.77	43	116	644	66.013	8.11865
Q5RLJ0	CLE OS=Homo sapiens OX=9606 PE=2 SV=1 - [Q5RLJ0_HUMAN]	65.57	5	16	16	50	8.41601e+07	7.63402e+07	74.7265	51.64	12	23	90.5517	65.57	16	27	244	27.9516	6.44287
P04406	Glyceraldehyde-3-phosphate dehydrogenase OS=Homo sapiens OX=9606 GN=GAPDH PE=1 SV=3 - [G3P_HUMAN]	62.99	9	15	15	41	2.81962e+07	1.45004e+08	38.568	33.43	8	11	95.2352	62.99	15	30	335	36.0304	8.45557
Q9GZS3	WD repeat-containing protein 61 OS=Homo sapiens OX=9606 GN=WDR61 PE=1 SV=1 - [WDR61_HUMAN]	62.95	8	16	16	29	4.3024e+07	9.26992e+06	64.3076	62.95	16	22	21.8181	37.38	6	7	305	33.5598	5.46533
Q07021	Complement component 1 Q subcomponent-binding protein, mitochondrial OS=Homo sapiens OX=9606 GN=C1QBP PE=1 SV=1 - [C1QBP_HUMAN]	62.77	4	10	10	23	6.93849e+07	2.50871e+07	42.4538	62.77	10	13	34.6023	44.33	7	10	282	31.3426	4.84326
P13645	Keratin, type I cytoskeletal 10 OS=Homo sapiens OX=9606 GN=KRT10 PE=1 SV=6 - [K1C10_HUMAN]	62.67	19	35	40	200	3.30424e+08	2.3184e+08	367.263	58.05	37	105	342.38	57.36	36	95	584	58.7917	5.21143
A0A0D9SFB3	ATP-dependent RNA helicase DDX3X OS=Homo sapiens OX=9606 GN=DDX3X PE=1 SV=1 - [A0A0D9SFB3_HUMAN]	62.5	37	39	40	133	1.66481e+08	1.40112e+08	196.143	56.88	34	62	208.095	60.47	39	71	640	70.7961	7.35693
A0MNP2	CDW11/WDR57 OS=Homo sapiens OX=9606 GN=WDR57 PE=2 SV=1 - [A0MNP2_HUMAN]	62.46	3	12	12	18	2.44733e+07	2.86115e+06	51.437	62.46	12	15	12.82	10.64	2	3	357	39.2857	8.104
J3KSP2	60S ribosomal protein L38 (Fragment) OS=Homo sapiens OX=9606 GN=RPL38 PE=1 SV=1 - [J3KSP2_HUMAN]	61.9	4	1	1	4	2.38739e+06	2.07341e+06	6.95078	61.9	1	2	7.52355	61.9	1	2	21	2.55745	9.99365
A0A384MEE3	Tubulin beta chain OS=Homo sapiens OX=9606 PE=2 SV=1 - [A0A384MEE3_HUMAN]	61.35	20	5	24	110	4.65401e+07	2.20697e+08	93.9606	28.31	12	29	253.84	61.35	24	81	445	49.9209	4.89404
C9J9K3	40S ribosomal protein SA (Fragment) OS=Homo sapiens OX=9606 GN=RPSA PE=1 SV=8 - [C9J9K3_HUMAN]	60.46	7	12	12	29	5.05284e+07	6.49169e+07	40.5498	49.43	9	12	56.0349	57.41	10	17	263	29.386	5.24951
Q96IR1	RPS4X protein (Fragment) OS=Homo sapiens OX=9606 GN=RPS4X PE=2 SV=2 - [Q96IR1_HUMAN]	60.08	10	14	14	43	3.67862e+07	4.62729e+07	51.5565	48.56	12	19	68.8978	57.2	13	24	243	27.2427	9.93506
P08708	40S ribosomal protein S17 OS=Homo sapiens OX=9606 GN=RPS17 PE=1 SV=2 - [RS17_HUMAN]	60	7	5	5	15	1.62933e+07	2.13756e+07	26.6937	60	5	7	20.874	51.11	4	8	135	15.5404	9.84717
P22626	Heterogeneous nuclear ribonucleoproteins A2/B1 OS=Homo sapiens OX=9606 GN=HNRNPA2B1 PE=1 SV=2 - [ROA2_HUMAN]	59.77	5	14	18	52	3.34066e+07	2.41456e+07	79.3643	49.29	15	25	75.0553	54.11	15	27	353	37.4067	8.95361
B2R4W8	HCG1994130, isoform CRA_a OS=Homo sapiens OX=9606 GN=hCG_1994130 PE=2 SV=1 - [B2R4W8_HUMAN]	59.23	8	4	8	24	1.95341e+07	1.3747e+07	24.6687	31.54	4	9	42.1687	59.23	8	15	130	14.83	10.1255
D6RAN4	60S ribosomal protein L9 (Fragment) OS=Homo sapiens OX=9606 GN=RPL9 PE=1 SV=8 - [D6RAN4_HUMAN]	59.12	9	9	9	26	3.35746e+07	5.88194e+07	40.4593	56.91	6	11	56.3977	53.04	8	15	181	20.7623	10.1987
Q71U36	Tubulin alpha-1A chain OS=Homo sapiens OX=9606 GN=TUBA1A PE=1 SV=1 - [TBA1A_HUMAN]	58.98	20	2	19	95	4.63835e+07	4.7099e+08	56.7774	33.48	10	17	251.432	58.98	19	78	451	50.1036	5.05908
Q9BQE3	Tubulin alpha-1C chain OS=Homo sapiens OX=9606 GN=TUBA1C PE=1 SV=1 - [TBA1C_HUMAN]	58.8	19	3	19	101	4.63835e+07	4.7099e+08	61.4324	36.75	11	18	258.397	58.8	19	83	449	49.8635	5.09717
A3RJH1	ATP-dependent RNA helicase DDX1 OS=Homo sapiens OX=9606 GN=DDX1 PE=2 SV=1 - [A3RJH1_HUMAN]	58.78	4	45	45	211	1.25767e+08	8.81229e+07	336.331	58.65	44	114	298.495	56.35	40	97	740	82.3798	7.2251
M0R3D6	60S ribosomal protein L18a (Fragment) OS=Homo sapiens OX=9606 GN=RPL18A PE=1 SV=1 - [M0R3D6_HUMAN]	58.16	12	11	11	25	2.39951e+07	2.81928e+07	31.53	48.23	9	12	32.3714	58.16	10	13	141	16.7038	10.77
P62269	40S ribosomal protein S18 OS=Homo sapiens OX=9606 GN=RPS18 PE=1 SV=3 - [RS18_HUMAN]	57.89	4	14	14	34	4.22632e+07	4.27324e+07	36.7375	49.34	10	14	51.2397	51.97	12	20	152	17.7079	10.9897
B4E106	cDNA FLJ53399, highly similar to Monocarboxylate transporter 1 OS=Homo sapiens OX=9606 PE=2 SV=1 - [B4E106_HUMAN]	24.38	4	1	12	57	0	6.85852e+08					185.594	24.38	12	57	480	51.8448	8.74854
A0A024RBB5	Cysteine and glycine-rich protein 2, isoform CRA_a OS=Homo sapiens OX=9606 GN=CSRP2 PE=2 SV=1 - [A0A024RBB5_HUMAN]	57.51	3	9	9	24	4.66691e+07	5.90417e+07	26.2813	45.08	7	10	35.5761	52.33	8	14	193	20.9399	8.6167
Q9Y3I0	RNA-splicing ligase RtcB homolog OS=Homo sapiens OX=9606 GN=RTCB PE=1 SV=1 - [RTCB_HUMAN]	56.83	4	29	29	113	1.38982e+08	1.11565e+08	178.581	56.44	26	58	171.92	50.89	24	55	505	55.1749	7.2251
B4DKS0	cDNA FLJ53381, highly similar to Monocarboxylate transporter 1 OS=Homo sapiens OX=9606 PE=2 SV=1 - [B4DKS0_HUMAN]	24.38	6	1	12	56	0	6.85852e+08					183.049	24.38	12	56	480	51.8027	8.49951
B4DY09	Interleukin enhancer-binding factor 2 OS=Homo sapiens OX=9606 GN=ILF2 PE=1 SV=1 - [B4DY09_HUMAN]	55.68	6	13	13	33	2.99786e+07	2.97059e+07	40.6882	28.98	8	14	58.2162	52.84	12	19	352	38.8862	4.94482
H7C2W9	60S ribosomal protein L31 (Fragment) OS=Homo sapiens OX=9606 GN=RPL31 PE=1 SV=1 - [H7C2W9_HUMAN]	55.56	8	6	6	9	2.30011e+07	2.77468e+07	9.52879	29.63	3	3	16.7582	55.56	6	6	108	12.8031	11.0044
P62249	40S ribosomal protein S16 OS=Homo sapiens OX=9606 GN=RPS16 PE=1 SV=2 - [RS16_HUMAN]	55.48	7	9	9	25	3.34082e+07	5.16465e+07	27.5856	43.15	7	10	38.5473	47.26	8	15	146	16.435	10.2134
Q9BTQ7	Similar to ribosomal protein L23 (Fragment) OS=Homo sapiens OX=9606 PE=2 SV=1 - [Q9BTQ7_HUMAN]	55.22	8	8	8	23	2.14818e+07	2.40742e+07	28.7162	49.25	7	10	40.0254	41.04	6	13	134	14.1407	10.2573
P62841	40S ribosomal protein S15 OS=Homo sapiens OX=9606 GN=RPS15 PE=1 SV=2 - [RS15_HUMAN]	55.17	8	4	4	16	1.33832e+07	1.1348e+07	31.5968	55.17	4	9	24.0604	46.9	3	7	145	17.0292	10.3892
P62314	Small nuclear ribonucleoprotein Sm D1 OS=Homo sapiens OX=9606 GN=SNRPD1 PE=1 SV=1 - [SMD1_HUMAN]	54.62	4	5	5	19	1.65575e+08	2.16998e+07	56.0172	54.62	5	15	17.228	45.38	3	4	119	13.2734	11.561
P30050	60S ribosomal protein L12 OS=Homo sapiens OX=9606 GN=RPL12 PE=1 SV=1 - [RL12_HUMAN]	54.55	4	6	6	21	5.38672e+07	9.61899e+07	29.3391	24.24	3	9	42.3761	54.55	6	12	165	17.8075	9.42236
P08779	Keratin, type I cytoskeletal 16 OS=Homo sapiens OX=9606 GN=KRT16 PE=1 SV=4 - [K1C16_HUMAN]	54.55	35	14	27	58	9.01914e+07	6.58e+07	51.2938	35.1	15	19	120.563	52.22	25	39	473	51.2362	5.04639
F8W6I7	Heterogeneous nuclear ribonucleoprotein A1 OS=Homo sapiens OX=9606 GN=HNRNPA1 PE=1 SV=2 - [F8W6I7_HUMAN]	54.07	17	14	18	53	3.34297e+07	2.79043e+07	88.2565	52.44	16	28	68.6176	48.86	16	25	307	33.1348	9.12939
A0A024RBS2	60S acidic ribosomal protein P0 OS=Homo sapiens OX=9606 GN=RPLP0 PE=3 SV=1 - [A0A024RBS2_HUMAN]	53.94	20	14	14	53	7.11861e+07	1.26926e+08	56.039	47.63	12	17	123.283	52.05	13	36	317	34.2518	5.97314
O43143	Pre-mRNA-splicing factor ATP-dependent RNA helicase DHX15 OS=Homo sapiens OX=9606 GN=DHX15 PE=1 SV=2 - [DHX15_HUMAN]	53.71	9	36	37	95	1.04178e+08	2.00333e+07	209.395	51.7	36	71	62.2945	24.53	15	24	795	90.8752	7.45947
A8K5I0	Epididymis secretory protein Li 103 OS=Homo sapiens OX=9606 GN=HSPA1B PE=2 SV=1 - [A8K5I0_HUMAN]	53.2	18	24	32	127	1.79085e+08	1.64946e+08	190.254	45.09	26	63	196.562	49.3	30	64	641	70.009	5.65576
Q6P1J9	Parafibromin OS=Homo sapiens OX=9606 GN=CDC73 PE=1 SV=1 - [CDC73_HUMAN]	53.11	9	26	26	48	3.90712e+07	5.75048e+06	92.3722	51.41	25	32	43.0946	26.93	12	16	531	60.5391	9.61279
P61247	40S ribosomal protein S3a OS=Homo sapiens OX=9606 GN=RPS3A PE=1 SV=2 - [RS3A_HUMAN]	52.27	15	14	14	41	2.81282e+07	4.47795e+07	43.4525	43.18	10	17	59.1066	52.27	14	24	264	29.9257	9.72998
Q15029	116 kDa U5 small nuclear ribonucleoprotein component OS=Homo sapiens OX=9606 GN=EFTUD2 PE=1 SV=1 - [U5S1_HUMAN]	52.16	11	39	40	71	5.12354e+07	1.04181e+07	178.291	50.93	39	58	38.0629	16.05	13	13	972	109.366	4.99561
C9JT15	Septin-2 (Fragment) OS=Homo sapiens OX=9606 GN=SEPTIN2 PE=1 SV=1 - [C9JT15_HUMAN]	52	11	1	1	1	2.0272e+06	0	2.18833	52	1	1		0			50	5.51985	9.70068
Q59F34	Ribosomal protein L28 variant (Fragment) OS=Homo sapiens OX=9606 PE=2 SV=1 - [Q59F34_HUMAN]	51.58	5	8	8	12	1.0293e+07	1.72443e+07	11.686	43.16	5	5	18.2559	51.58	7	7	95	10.6936	10.4185
A0A024R5M3	Cortactin, isoform CRA_c OS=Homo sapiens OX=9606 GN=CTTN PE=4 SV=1 - [A0A024R5M3_HUMAN]	51.46	6	1	33	107	8.05884e+07	1.10151e+08	130.13	47.37	24	42	201.683	50.88	32	65	513	57.4315	5.32568
P62750	60S ribosomal protein L23a OS=Homo sapiens OX=9606 GN=RPL23A PE=1 SV=1 - [RL23A_HUMAN]	51.28	9	12	12	26	3.51569e+07	5.88095e+07	32.2392	44.23	10	12	38.6194	51.28	11	14	156	17.6841	10.4478
P15880	40S ribosomal protein S2 OS=Homo sapiens OX=9606 GN=RPS2 PE=1 SV=2 - [RS2_HUMAN]	51.19	20	13	13	36	5.12533e+07	6.55527e+07	44.9452	40.96	10	15	56.7914	48.81	12	21	293	31.3046	10.2427
P02533	Keratin, type I cytoskeletal 14 OS=Homo sapiens OX=9606 GN=KRT14 PE=1 SV=4 - [K1C14_HUMAN]	51.06	34	9	26	60	9.01914e+07	6.58e+07	79.75	45.76	20	26	101.763	46.61	22	34	472	51.5294	5.16064
E5RI99	60S ribosomal protein L30 (Fragment) OS=Homo sapiens OX=9606 GN=RPL30 PE=1 SV=1 - [E5RI99_HUMAN]	50.88	10	7	7	18	1.54287e+07	1.55928e+07	15.3344	33.33	5	7	29.5854	50.88	7	11	114	12.6476	9.5542
B2R4R0	Histone H4 OS=Homo sapiens OX=9606 GN=HIST1H4J PE=2 SV=1 - [B2R4R0_HUMAN]	50.49	3	5	5	12	1.60407e+07	6.80935e+06	19.4385	50.49	5	8	11.7851	31.07	3	4	103	11.3604	11.356
A0A1W2PP10	Vacuolar protein sorting-associated protein 35 OS=Homo sapiens OX=9606 GN=VPS35 PE=1 SV=1 - [A0A1W2PP10_HUMAN]	50	1	1	1	1	0	0	2.54352	50	1	1					46	5.35676	5.10986
A0A0J9YYL3	Poly(U)-binding-splicing factor PUF60 (Fragment) OS=Homo sapiens OX=9606 GN=PUF60 PE=1 SV=1 - [A0A0J9YYL3_HUMAN]	49.9	13	18	18	30	7.90999e+07	6.67544e+06	77.4325	47.92	17	24	17.173	17.23	6	6	505	54.592	5.33838
Q5JR95	40S ribosomal protein S8 OS=Homo sapiens OX=9606 GN=RPS8 PE=1 SV=1 - [Q5JR95_HUMAN]	49.47	3	10	10	36	7.24189e+07	9.85696e+07	46.0648	48.94	9	15	64.5912	49.47	10	21	188	21.866	10.3599
A0A384MDY8	Epididymis secretory sperm binding protein OS=Homo sapiens OX=9606 PE=2 SV=1 - [A0A384MDY8_HUMAN]	49.45	9	3	35	114	8.05884e+07	1.10151e+08	137.69	47.82	27	46	206.188	48.91	34	68	550	61.5985	5.40186
P18124	60S ribosomal protein L7 OS=Homo sapiens OX=9606 GN=RPL7 PE=1 SV=1 - [RL7_HUMAN]	49.19	12	17	17	47	4.45424e+07	1.19178e+08	53.0949	33.87	12	19	83.4729	48.79	16	28	248	29.2072	10.6528
B2R6U8	Cleavage and polyadenylation specificity factor subunit 5 OS=Homo sapiens OX=9606 PE=2 SV=1 - [B2R6U8_HUMAN]	48.9	5	9	9	14	1.8243e+07	5.35822e+06	32.4208	48.9	9	11	10.8665	20.7	3	3	227	26.1987	8.82178
A0A024QZK8	Heterogeneous nuclear ribonucleoprotein H3 (2H9), isoform CRA_a OS=Homo sapiens OX=9606 GN=HNRPH3 PE=4 SV=1 - [A0A024QZK8_HUMAN]	48.84	9	9	10	41	4.96251e+07	6.43162e+07	64.3688	48.84	10	20	62.5202	39.6	9	21	346	36.9031	6.87354
G5E9R5	Acid phosphatase 1, soluble, isoform CRA_d OS=Homo sapiens OX=9606 GN=ACP1 PE=1 SV=1 - [G5E9R5_HUMAN]	48.75	7	3	3	3	1.48603e+06	1.32684e+06	5.58221	33.75	2	2	2.30257	15	1	1	80	8.96541	8.33838
P62258	14-3-3 protein epsilon OS=Homo sapiens OX=9606 GN=YWHAE PE=1 SV=1 - [1433E_HUMAN]	48.24	11	8	9	16	3.6829e+06	7.39337e+06	16.7433	22.75	3	5	32.4429	48.24	9	11	255	29.1554	4.7417
A0A087WXM6	60S ribosomal protein L17 (Fragment) OS=Homo sapiens OX=9606 GN=RPL17 PE=1 SV=1 - [A0A087WXM6_HUMAN]	47.93	14	10	10	43	2.55644e+07	5.38963e+07	41.4032	40.83	7	15	81.7253	43.2	9	28	169	19.5732	10.0376
P68366	Tubulin alpha-4A chain OS=Homo sapiens OX=9606 GN=TUBA4A PE=1 SV=1 - [TBA4A_HUMAN]	47.54	16	3	16	72	4.22007e+07	4.31834e+08	42.7632	28.13	8	13	185.924	47.54	16	59	448	49.8924	5.05908
Q8WVW5	Uncharacterized protein (Fragment) OS=Homo sapiens OX=9606 PE=2 SV=1 - [Q8WVW5_HUMAN]	47.38	100	6	14	47	3.0658e+07	6.69605e+07	50.4871	38.29	10	17	77.8874	47.38	14	30	363	40.4772	6.13818
Q9BQG2	Peroxisomal NADH pyrophosphatase NUDT12 OS=Homo sapiens OX=9606 GN=NUDT12 PE=1 SV=1 - [NUD12_HUMAN]	3.9	1	1	1	1	0	7.36809e+07		0			3.1252	3.9	1	1	462	52.0427	6.82959
Q9UMS4	Pre-mRNA-processing factor 19 OS=Homo sapiens OX=9606 GN=PRPF19 PE=1 SV=1 - [PRP19_HUMAN]	46.43	5	15	15	42	6.18961e+07	1.68682e+07	68.5177	46.43	15	25	44.628	23.81	9	17	504	55.1463	6.60986
P62081	40S ribosomal protein S7 OS=Homo sapiens OX=9606 GN=RPS7 PE=1 SV=1 - [RS7_HUMAN]	46.39	4	11	11	27	3.65861e+07	4.32856e+07	33.1944	41.75	9	12	48.745	46.39	10	15	194	22.1133	10.0962
A0A024R9C1	Polyadenylate-binding protein OS=Homo sapiens OX=9606 GN=PABPC1 PE=3 SV=1 - [A0A024R9C1_HUMAN]	46.38	30	17	25	68	6.3129e+07	5.63978e+07	101.019	32.23	19	31	115.401	44.65	24	37	636	70.6259	9.49561
V9HW22	Epididymis luminal protein 33 OS=Homo sapiens OX=9606 GN=HEL-S-72p PE=2 SV=1 - [V9HW22_HUMAN]	46.28	28	20	25	78	1.13766e+08	1.07565e+08	103.852	38.39	20	33	132.108	46.28	24	45	646	70.8542	5.51611
P61254	60S ribosomal protein L26 OS=Homo sapiens OX=9606 GN=RPL26 PE=1 SV=1 - [RL26_HUMAN]	46.21	12	9	9	22	1.05382e+07	2.01379e+07	21.2435	34.48	7	8	28.1201	46.21	8	14	145	17.2475	10.5503
E4W6B6	RPL27/NME2 fusion protein (Fragment) OS=Homo sapiens OX=9606 GN=RPL27 PE=2 SV=1 - [E4W6B6_HUMAN]	46.03	4	5	5	18	2.92511e+07	4.28854e+07	19.1286	34.92	4	8	23.6905	46.03	5	10	126	14.248	10.4624
O75533	Splicing factor 3B subunit 1 OS=Homo sapiens OX=9606 GN=SF3B1 PE=1 SV=3 - [SF3B1_HUMAN]	46.01	10	45	45	94	4.28322e+07	8.90374e+06	221.479	44.94	44	74	60.7377	16.79	14	20	1304	145.738	7.09326
X1WI28	60S ribosomal protein L10 (Fragment) OS=Homo sapiens OX=9606 GN=RPL10 PE=1 SV=7 - [X1WI28_HUMAN]	46	13	10	10	35	4.8551e+07	6.27517e+07	36.738	43	8	15	62.1219	42	8	20	200	22.96	10.0083
B4E1S3	cDNA FLJ57860, highly similar to Transmembrane protein 109 OS=Homo sapiens OX=9606 PE=2 SV=1 - [B4E1S3_HUMAN]	5.13	3	1	1	1	0	6.90049e+07		0			3.43727	5.13	1	1	234	24.9677	9.53955
A0A024R0H6	Paf1, RNA polymerase II associated factor, homolog (S. cerevisiae), isoform CRA_a OS=Homo sapiens OX=9606 GN=PAF1 PE=4 SV=1 - [A0A024R0H6_HUMAN]	45.76	3	24	24	43	6.67518e+07	1.13903e+07	89.835	43.69	21	31	32.7738	22.98	12	12	531	59.9391	4.62744
Q13526	Peptidyl-prolyl cis-trans isomerase NIMA-interacting 1 OS=Homo sapiens OX=9606 GN=PIN1 PE=1 SV=1 - [PIN1_HUMAN]	45.4	5	4	4	10	8.756e+06	2.05377e+06	21.9629	45.4	4	7	9.18146	20.86	2	3	163	18.232	8.82178
A0A024R4M0	Ribosomal protein S9, isoform CRA_a OS=Homo sapiens OX=9606 GN=RPS9 PE=1 SV=1 - [A0A024R4M0_HUMAN]	45.36	7	17	17	36	4.30137e+07	4.87703e+07	33.8075	35.57	11	14	56.1667	44.85	16	22	194	22.5776	10.6528
J3QT28	Mitotic checkpoint protein BUB3 (Fragment) OS=Homo sapiens OX=9606 GN=BUB3 PE=1 SV=1 - [J3QT28_HUMAN]	45.32	5	9	9	23	4.50902e+07	5.12091e+06	48.6595	45.32	9	17	11.2011	26.98	6	6	278	31.6837	8.1626
A2RUM7	Ribosomal protein L5 OS=Homo sapiens OX=9606 GN=RPL5 PE=2 SV=1 - [A2RUM7_HUMAN]	44.78	8	17	17	47	4.15875e+07	7.08067e+07	47.8991	35.35	9	19	77.7929	44.78	16	28	297	34.3407	9.71533
C9JXB8	60S ribosomal protein L24 OS=Homo sapiens OX=9606 GN=RPL24 PE=1 SV=1 - [C9JXB8_HUMAN]	44.63	3	6	6	15	2.25715e+07	3.90574e+07	15.0212	34.71	4	5	28.806	44.63	6	10	121	14.3598	11.312
P39023	60S ribosomal protein L3 OS=Homo sapiens OX=9606 GN=RPL3 PE=1 SV=2 - [RL3_HUMAN]	44.42	13	19	19	46	3.30731e+07	5.07666e+07	55.8835	39.7	14	19	78.713	41.94	15	27	403	46.0798	10.1841
B4DUQ1	cDNA FLJ54552, highly similar to Heterogeneous nuclear ribonucleoprotein K OS=Homo sapiens OX=9606 PE=2 SV=1 - [B4DUQ1_HUMAN]	44.42	9	16	16	43	3.50173e+07	4.26476e+07	62.4472	35.31	12	19	72.617	44.42	15	24	439	48.4802	5.92236
A0A4D5RAC7	Tr-type G domain-containing protein OS=Homo sapiens OX=9606 PE=4 SV=1 - [A0A4D5RAC7_HUMAN]	44.24	75	16	16	61	8.42385e+07	1.58898e+08	68.5207	29.65	11	24	113.146	42.12	15	37	425	46.1811	9.02686
K7ERI7	60S ribosomal protein L22 OS=Homo sapiens OX=9606 GN=RPL22 PE=1 SV=1 - [K7ERI7_HUMAN]	44.21	8	6	6	13	5.07354e+07	5.16562e+07	17.814	41.05	3	6	22.7001	28.42	5	7	95	11.1617	6.80029
B1ALA9	Ribose-phosphate pyrophosphokinase 1 OS=Homo sapiens OX=9606 GN=PRPS1 PE=1 SV=2 - [B1ALA9_HUMAN]	44.21	10	5	11	23	2.05005e+07	1.18482e+07	44.5061	44.21	11	16	21.7412	25.96	6	7	285	31.3721	6.85889
A0A024RBK3	60S ribosomal protein L6 OS=Homo sapiens OX=9606 GN=RPL6 PE=3 SV=1 - [A0A024RBK3_HUMAN]	44.1	12	17	17	44	5.85096e+07	9.95208e+07	53.6729	42.71	14	18	72.0406	43.4	16	26	288	32.7076	10.5796
P31689	DnaJ homolog subfamily A member 1 OS=Homo sapiens OX=9606 GN=DNAJA1 PE=1 SV=2 - [DNJA1_HUMAN]	44.08	3	15	15	24	2.64714e+06	4.8241e+07	5.60899	5.29	2	2	67.9491	44.08	15	22	397	44.8395	7.07861
F8W020	Nucleosome assembly protein 1-like 1 (Fragment) OS=Homo sapiens OX=9606 GN=NAP1L1 PE=1 SV=1 - [F8W020_HUMAN]	42.51	19	8	9	21	0	4.9461e+07		0			70.4643	42.51	9	21	207	24.3513	4.51318
A0A5C2GUW2	IG c1335_light_IGKV2D-29_IGKJ1 (Fragment) OS=Homo sapiens OX=9606 PE=2 SV=1 - [A0A5C2GUW2_HUMAN]	43.75	221	2	4	13	9.33396e+07	5.98566e+07	12.0106	34.82	2	4	24.8468	43.75	3	9	112	12.4923	7.12256
A0A0S2Z4G7	Nucleophosmin (Nucleolar phosphoprotein B23, numatrin), isoform CRA_f (Fragment) OS=Homo sapiens OX=9606 GN=NPM1 PE=2 SV=1 - [A0A0S2Z4G7_HUMAN]	43.4	21	13	13	55	1.06214e+08	1.3488e+08	74.2815	40	10	23	113.902	32.83	11	32	265	29.4462	4.61475
A0A024R8U9	Pyrroline-5-carboxylate reductase OS=Homo sapiens OX=9606 GN=PYCR1 PE=3 SV=1 - [A0A024R8U9_HUMAN]	43.26	19	9	10	19	7.17213e+06	6.06117e+06	25.5593	40.44	9	9	27.8504	34.17	7	10	319	33.3396	7.60596
A0A024R2Q4	Ribosomal protein L15 OS=Homo sapiens OX=9606 GN=RPL15 PE=3 SV=1 - [A0A024R2Q4_HUMAN]	43.14	11	9	9	23	4.45936e+07	4.44239e+07	31.4448	38.73	8	11	32.5513	43.14	9	12	204	24.1311	11.6196
A0A590UJK4	Serine/arginine-rich-splicing factor 6 OS=Homo sapiens OX=9606 GN=SRSF6 PE=1 SV=1 - [A0A590UJK4_HUMAN]	42.92	10	6	10	22	6.23274e+07	1.12033e+07	33.7212	39.38	9	14	19.5418	25.22	6	8	226	26.2903	10.3599
B3KX11	T-complex protein 1 subunit gamma OS=Homo sapiens OX=9606 PE=2 SV=1 - [B3KX11_HUMAN]	42.91	11	3	17	30	4.51057e+06	2.58806e+07	18.1101	15.13	7	7	62.4703	42.91	17	23	522	57.909	6.93213
A0A5C2GVM9	IG c1551_light_IGKV2-30_IGKJ2 (Fragment) OS=Homo sapiens OX=9606 PE=2 SV=1 - [A0A5C2GVM9_HUMAN]	11.5	1	1	1	1	0	4.23201e+07		0			2.4645	11.5	1	1	113	12.3641	7.28369
O95373	Importin-7 OS=Homo sapiens OX=9606 GN=IPO7 PE=1 SV=1 - [IPO7_HUMAN]	23.31	4	17	17	29	0	3.80412e+07		0			97.447	23.31	17	29	1038	119.44	4.81787
Q6P2Q9	Pre-mRNA-processing-splicing factor 8 OS=Homo sapiens OX=9606 GN=PRPF8 PE=1 SV=2 - [PRP8_HUMAN]	42.44	8	80	80	140	3.1562e+07	2.78974e+06	360.511	42.44	80	125	43.3125	10.15	15	15	2335	273.427	8.83643
P62304	Small nuclear ribonucleoprotein E OS=Homo sapiens OX=9606 GN=SNRPE PE=1 SV=1 - [RUXE_HUMAN]	42.39	2	4	4	9	3.6162e+07	3.40901e+06	20.448	42.39	4	7	5.4257	29.35	2	2	92	10.7966	9.43701
A0A0B4J1Z1	Serine/arginine-rich-splicing factor 7 OS=Homo sapiens OX=9606 GN=SRSF7 PE=1 SV=1 - [A0A0B4J1Z1_HUMAN]	42.34	5	5	6	15	7.17336e+07	1.87919e+07	23.6885	42.34	6	8	19.0629	42.34	6	7	137	15.7528	9.80322
A0A2R8Y811	40S ribosomal protein S14 (Fragment) OS=Homo sapiens OX=9606 GN=RPS14 PE=1 SV=1 - [A0A2R8Y811_HUMAN]	42	4	9	9	22	2.3334e+07	3.61049e+07	33.5694	40	7	11	35.3346	41.33	8	11	150	16.1494	10.0522
P09661	U2 small nuclear ribonucleoprotein A' OS=Homo sapiens OX=9606 GN=SNRPA1 PE=1 SV=2 - [RU2A_HUMAN]	41.96	9	10	10	20	2.85334e+07	7.29225e+06	37.0718	33.33	7	11	29.3352	41.96	9	9	255	28.3981	8.6167
P36578	60S ribosomal protein L4 OS=Homo sapiens OX=9606 GN=RPL4 PE=1 SV=5 - [RL4_HUMAN]	41.92	10	22	22	72	7.07432e+07	1.05266e+08	80.521	37.94	16	27	131.987	41.92	20	45	427	47.6674	11.063
F8VZJ2	Nascent polypeptide-associated complex subunit alpha OS=Homo sapiens OX=9606 GN=NACA PE=1 SV=1 - [F8VZJ2_HUMAN]	41.91	11	4	4	5	4.02797e+06	8.3122e+06	2.91349	10.29	1	1	14.5642	41.91	4	4	136	15.0068	4.90674
Q6PKI6	YBX1 protein (Fragment) OS=Homo sapiens OX=9606 GN=YBX1 PE=2 SV=1 - [Q6PKI6_HUMAN]	41.73	10	3	6	15	1.14539e+07	1.1062e+07	22.2843	41.73	6	9	20.0325	30.45	4	6	266	29.3567	10.228
K7ENG2	U2 snRNP auxiliary factor large subunit OS=Homo sapiens OX=9606 GN=U2AF2 PE=1 SV=1 - [K7ENG2_HUMAN]	41.69	2	1	7	26	9.23975e+07	2.01379e+07	73.6824	41.69	7	20	18.3755	27.69	4	6	307	33.8799	5.03369
V9HW80	Epididymis luminal protein 220 OS=Homo sapiens OX=9606 GN=HEL-S-70 PE=1 SV=1 - [V9HW80_HUMAN]	35.11	11	23	23	34	0	2.82731e+07		0			97.6133	35.11	23	34	806	89.2657	5.26221
P62280	40S ribosomal protein S11 OS=Homo sapiens OX=9606 GN=RPS11 PE=1 SV=3 - [RS11_HUMAN]	41.14	4	9	9	18	2.0308e+07	1.44804e+07	26.3335	34.81	7	10	20.2853	39.87	7	8	158	18.419	10.3013
B1ANR0	Polyadenylate-binding protein OS=Homo sapiens OX=9606 GN=PABPC4 PE=1 SV=1 - [B1ANR0_HUMAN]	41.14	16	14	22	55	4.17194e+07	3.91367e+07	93.7166	37.56	19	29	81.662	38.05	19	26	615	67.9279	9.45166
A0A5C2GTE9	IG c312_light_IGKV2D-29_IGKJ5 (Fragment) OS=Homo sapiens OX=9606 PE=2 SV=1 - [A0A5C2GTE9_HUMAN]	41.07	221	1	3	12	1.72828e+08	6.01268e+07	9.13293	11.61	1	3	24.3098	41.07	3	9	112	12.2461	7.28369
P84103	Serine/arginine-rich splicing factor 3 OS=Homo sapiens OX=9606 GN=SRSF3 PE=1 SV=1 - [SRSF3_HUMAN]	40.85	2	6	7	14	4.9537e+07	2.10239e+07	25.1326	40.85	7	10	10.23	18.29	3	4	164	19.3179	11.6489
B4DHU5	cDNA FLJ52495, highly similar to Calponin-2 OS=Homo sapiens OX=9606 PE=2 SV=1 - [B4DHU5_HUMAN]	40.85	16	7	8	19	2.37806e+07	2.53349e+07	22.7429	29.58	7	8	37.5299	40.85	8	11	284	30.9909	6.99072
B3KRE0	cDNA FLJ34086 fis, clone FCBBF3005320, highly similar to Double-stranded RNA-binding protein Staufen homolog 1 OS=Homo sapiens OX=9606 PE=2 SV=1 - [B3KRE0_HUMAN]	40.82	9	11	11	17	4.09646e+06	9.60561e+06	15.8688	21.64	5	5	31.1382	40.82	11	12	365	39.9759	9.49561
O75643	U5 small nuclear ribonucleoprotein 200 kDa helicase OS=Homo sapiens OX=9606 GN=SNRNP200 PE=1 SV=2 - [U520_HUMAN]	40.78	11	74	74	123	5.00363e+08	4.20036e+06	332.755	40.26	73	106	51.2879	10.67	17	17	2136	244.353	6.06201
P62316	Small nuclear ribonucleoprotein Sm D2 OS=Homo sapiens OX=9606 GN=SNRPD2 PE=1 SV=1 - [SMD2_HUMAN]	40.68	3	6	6	14	4.62624e+07	5.7098e+06	25.6346	40.68	5	8	20.5287	32.2	4	6	118	13.5182	9.90576
A0A024R1K8	Splicing factor 3a, subunit 1, 120kDa, isoform CRA_a OS=Homo sapiens OX=9606 GN=SF3A1 PE=4 SV=1 - [A0A024R1K8_HUMAN]	40.61	10	28	28	76	7.73958e+07	1.03723e+07	168.387	39.85	27	52	71.8081	27.11	17	24	793	88.8305	5.22412
D3YTB1	60S ribosomal protein L32 (Fragment) OS=Homo sapiens OX=9606 GN=RPL32 PE=1 SV=1 - [D3YTB1_HUMAN]	40.6	4	8	8	19	9.64429e+06	1.16194e+07	25.5949	35.34	7	8	33.8926	40.6	8	11	133	15.6067	11.4438
P42677	40S ribosomal protein S27 OS=Homo sapiens OX=9606 GN=RPS27 PE=1 SV=3 - [RS27_HUMAN]	40.48	6	3	3	3	1.02025e+07	1.35817e+06	2.98996	15.48	1	1	4.84894	25	2	2	84	9.45484	9.45166
Q15393	Splicing factor 3B subunit 3 OS=Homo sapiens OX=9606 GN=SF3B3 PE=1 SV=4 - [SF3B3_HUMAN]	40.43	9	40	40	92	1.02445e+08	1.25156e+07	224.977	39.93	39	71	63.8895	21.2	19	21	1217	135.492	5.26221
P11021	Endoplasmic reticulum chaperone BiP OS=Homo sapiens OX=9606 GN=HSPA5 PE=1 SV=2 - [BIP_HUMAN]	40.37	2	21	23	52	5.18591e+07	4.08965e+07	68.5703	26.61	14	20	98.0291	40.37	23	32	654	72.2884	5.16064
P17987	T-complex protein 1 subunit alpha OS=Homo sapiens OX=9606 GN=TCP1 PE=1 SV=1 - [TCPA_HUMAN]	40.29	11	15	15	25	5.01935e+06	1.5827e+07	16.1964	14.57	6	6	52.2971	36.15	14	19	556	60.3056	6.11279
G3V203	60S ribosomal protein L18 OS=Homo sapiens OX=9606 GN=RPL18 PE=1 SV=1 - [G3V203_HUMAN]	40.24	9	8	8	36	1.10181e+08	1.38081e+08	49.0442	36.59	7	16	65.5818	39.63	7	20	164	18.7445	11.5903
Q59H57	Fusion (Involved in t(12;16) in malignant liposarcoma) isoform a variant (Fragment) OS=Homo sapiens OX=9606 PE=2 SV=1 - [Q59H57_HUMAN]	40	8	9	11	92	3.28395e+08	4.4644e+08	127.593	35.33	10	45	139.479	40	11	47	300	31.9743	9.5249
Q96AG4	Leucine-rich repeat-containing protein 59 OS=Homo sapiens OX=9606 GN=LRRC59 PE=1 SV=1 - [LRC59_HUMAN]	26.06	1	6	6	8	0	2.81561e+07		0			22.5156	26.06	6	8	307	34.9089	9.56885
B3KM80	Nucleolin, isoform CRA_c OS=Homo sapiens OX=9606 GN=NCL PE=2 SV=1 - [B3KM80_HUMAN]	39.55	6	19	19	47	2.08661e+07	2.93792e+07	43.7842	25.19	11	14	101.223	39.55	19	33	536	58.5193	4.66553
A0A024R6S1	DnaJ (Hsp40) homolog, subfamily A, member 2, isoform CRA_a OS=Homo sapiens OX=9606 GN=DNAJA2 PE=3 SV=1 - [A0A024R6S1_HUMAN]	29.85	5	12	12	17	0	2.79095e+07		0			50.5855	29.85	12	17	412	45.7166	6.48096
P62917	60S ribosomal protein L8 OS=Homo sapiens OX=9606 GN=RPL8 PE=1 SV=2 - [RL8_HUMAN]	39.3	6	9	9	24	3.79614e+07	7.74654e+07	25.736	31.13	6	8	48.3812	36.58	8	16	257	28.0073	11.0337
P31943	Heterogeneous nuclear ribonucleoprotein H OS=Homo sapiens OX=9606 GN=HNRNPH1 PE=1 SV=4 - [HNRH1_HUMAN]	39.2	25	6	11	71	1.03954e+08	1.46104e+08	88.2857	39.2	11	30	134.221	39.2	11	41	449	49.1984	6.30322
A0A2R8YF43	Casein kinase II subunit alpha OS=Homo sapiens OX=9606 GN=CSNK2A1 PE=1 SV=1 - [A0A2R8YF43_HUMAN]	39.12	25	10	10	24	1.36824e+07	6.78492e+06	39.5227	39.12	10	14	29.4778	29.75	8	10	363	41.7642	7.69385
H3BPG5	RNA binding protein S1, serine-rich domain, isoform CRA_c OS=Homo sapiens OX=9606 GN=RNPS1 PE=1 SV=1 - [H3BPG5_HUMAN]	39.06	7	3	3	4	8.71445e+06	3.72747e+06	9.02977	39.06	3	3	3.74008	11.72	1	1	128	15.0988	11.8687
Q53XC0	Eukaryotic translation initiation factor 2, subunit 1 alpha, 35kDa, isoform CRA_a OS=Homo sapiens OX=9606 GN=EIF2S1 PE=2 SV=1 - [Q53XC0_HUMAN]	39.05	3	8	8	16	7.70471e+06	9.81603e+06	17.4272	26.98	6	6	32.3276	35.87	7	10	315	36.0894	5.08447
Q86Y74	CROP protein (Fragment) OS=Homo sapiens OX=9606 GN=CROP PE=2 SV=1 - [Q86Y74_HUMAN]	39.04	10	8	8	18	5.31818e+07	6.3952e+06	42.0513	39.04	8	12	17.8436	22.31	5	6	251	28.9077	7.00537
B2R665	cDNA, FLJ92810, highly similar to Homo sapiens protein phosphatase 1G (formerly 2C), magnesium-dependent, gamma isoform (PPM1G), mRNA OS=Homo sapiens OX=9606 PE=2 SV=1 - [B2R665_HUMAN]	37	6	14	14	28	0	2.57777e+07		0			77.3491	37	14	28	546	59.2047	4.36084
P48668	Keratin, type II cytoskeletal 6C OS=Homo sapiens OX=9606 GN=KRT6C PE=1 SV=3 - [K2C6C_HUMAN]	39.01	30	12	24	51	8.54371e+07	6.99683e+07	57.9179	28.19	16	23	81.5116	35.82	20	28	564	59.9883	8.00146
B4DW05	Prohibitin OS=Homo sapiens OX=9606 PE=2 SV=1 - [B4DW05_HUMAN]	38.97	8	7	7	12	1.64812e+06	7.26189e+06	9.62808	12.68	2	3	23.084	38.97	7	9	213	23.6876	9.23193
F5H6N1	Protein mago nashi homolog 2 OS=Homo sapiens OX=9606 GN=MAGOHB PE=1 SV=1 - [F5H6N1_HUMAN]	38.89	5	2	2	2	3.65329e+06	0	6.17015	38.89	2	2		0			90	10.7083	7.50342
Q6IAX2	RPL21 protein OS=Homo sapiens OX=9606 GN=RPL21 PE=2 SV=1 - [Q6IAX2_HUMAN]	38.75	4	8	8	20	3.58147e+07	4.69841e+07	24.9274	36.88	5	9	31.2257	33.75	6	11	160	18.5531	10.4917
A0A384N6H1	Epididymis secretory sperm binding protein OS=Homo sapiens OX=9606 PE=2 SV=1 - [A0A384N6H1_HUMAN]	38.69	7	26	27	51	2.56537e+07	3.38482e+07	49.0575	20.75	13	19	106.016	32.63	23	32	858	95.277	6.82959
V9HWE1	Epididymis luminal protein 113 OS=Homo sapiens OX=9606 GN=HEL113 PE=2 SV=1 - [V9HWE1_HUMAN]	38.63	33	17	18	33	7.79969e+06	7.14893e+06	45.168	28.54	13	16	46.5742	35.19	15	17	466	53.6191	5.12256
A0A0A0MSI0	Peroxiredoxin-1 (Fragment) OS=Homo sapiens OX=9606 GN=PRDX1 PE=1 SV=1 - [A0A0A0MSI0_HUMAN]	38.6	6	6	7	11	1.22749e+07	1.05837e+07	9.14292	21.05	4	4	13.7899	32.75	6	7	171	18.9637	6.91748
A8K4C8	60S ribosomal protein L13 OS=Homo sapiens OX=9606 GN=RPL13 PE=2 SV=1 - [A8K4C8_HUMAN]	38.39	8	11	11	39	5.72496e+07	8.60035e+07	38.9993	36.97	9	15	78.2386	38.39	11	24	211	24.2465	11.6489
Q07955	Serine/arginine-rich splicing factor 1 OS=Homo sapiens OX=9606 GN=SRSF1 PE=1 SV=2 - [SRSF1_HUMAN]	38.31	9	9	10	28	5.33108e+07	9.53889e+06	49.4556	34.27	9	18	25.4943	29.44	7	10	248	27.7278	10.3599
O95429	BAG family molecular chaperone regulator 4 OS=Homo sapiens OX=9606 GN=BAG4 PE=1 SV=1 - [BAG4_HUMAN]	38.29	4	13	13	35	3.87916e+07	4.30607e+07	49.8583	35.89	10	16	57.114	38.29	12	19	457	49.5634	5.12256
Q9Y2W1	Thyroid hormone receptor-associated protein 3 OS=Homo sapiens OX=9606 GN=THRAP3 PE=1 SV=2 - [TR150_HUMAN]	38.22	2	33	41	179	7.74971e+08	1.84079e+08	343.394	38.12	39	121	176.248	30.26	29	58	955	108.601	10.1548
Q13347	Eukaryotic translation initiation factor 3 subunit I OS=Homo sapiens OX=9606 GN=EIF3I PE=1 SV=1 - [EIF3I_HUMAN]	38.15	4	9	9	14	3.76933e+06	5.82165e+06	17.667	32	7	7	19.0998	21.23	6	7	325	36.4786	5.64307
A0A075B6Z2	T cell receptor alpha joining 56 (Fragment) OS=Homo sapiens OX=9606 GN=TRAJ56 PE=4 SV=1 - [A0A075B6Z2_HUMAN]	38.1	2	1	1	1	3.47867e+09	0	1.84146	38.1	1	1		0			21	2.21916	10.2866
E9KL44	Epididymis tissue sperm binding protein Li 14m OS=Homo sapiens OX=9606 PE=2 SV=1 - [E9KL44_HUMAN]	42.73	8	25	25	38	0	2.51142e+07		0			121.39	42.73	25	38	763	82.9469	9.0415
P62424	60S ribosomal protein L7a OS=Homo sapiens OX=9606 GN=RPL7A PE=1 SV=2 - [RL7A_HUMAN]	37.59	4	14	14	41	5.17392e+07	9.42304e+07	55.367	26.32	9	17	82.0964	34.59	13	24	266	29.977	10.6089
Q9NYF8	Bcl-2-associated transcription factor 1 OS=Homo sapiens OX=9606 GN=BCLAF1 PE=1 SV=2 - [BCLF1_HUMAN]	37.5	10	4	49	229	7.56459e+08	1.98504e+08	395.883	37.5	47	144	256.153	35.54	39	85	920	106.059	9.979
A0A5C2FTG9	IGL c119_light_IGKV2-28_IGKJ1 (Fragment) OS=Homo sapiens OX=9606 PE=2 SV=1 - [A0A5C2FTG9_HUMAN]	37.5	197	2	3	22	9.42479e+07	1.70812e+08	18.8278	37.5	3	11	23.3838	34.82	2	11	112	12.2291	5.96045
Q96N67	Dedicator of cytokinesis protein 7 OS=Homo sapiens OX=9606 GN=DOCK7 PE=1 SV=4 - [DOCK7_HUMAN]	37.2	17	62	62	116	3.06216e+07	4.3235e+06	254.303	36.64	61	92	67.8833	12.43	21	24	2140	242.407	6.80029
Q96P70	Importin-9 OS=Homo sapiens OX=9606 GN=IPO9 PE=1 SV=3 - [IPO9_HUMAN]	16.04	1	11	11	16	0	2.0861e+07		0			43.4705	16.04	11	16	1041	115.889	4.80518
A8K566	cDNA FLJ78246, highly similar to Homo sapiens splicing factor 3a, subunit 3, 60kDa (SF3A3), mRNA OS=Homo sapiens OX=9606 PE=2 SV=1 - [A8K566_HUMAN]	36.93	6	15	15	27	4.84726e+07	7.08817e+06	69.8192	35.73	14	22	12.8075	10.78	5	5	501	58.7543	5.42725
Q549N5	Signal recognition particle receptor beta subunit OS=Homo sapiens OX=9606 GN=SRPRB PE=2 SV=1 - [Q549N5_HUMAN]	36.9	3	7	7	10	620915	5.78837e+06	2.83094	4.8	1	1	30.7839	36.9	7	9	271	29.6838	9.0415
Q9NXX6	Non-structural maintenance of chromosomes element 4 homolog A OS=Homo sapiens OX=9606 GN=NSMCE4A PE=1 SV=2 - [NSE4A_HUMAN]	36.88	3	12	12	19	2.27484e+07	6.13183e+06	37.7818	34.55	11	13	14.5883	16.36	6	6	385	44.2742	5.37646
Q8NCA5	Protein FAM98A OS=Homo sapiens OX=9606 GN=FAM98A PE=1 SV=2 - [FA98A_HUMAN]	36.87	8	10	13	54	1.20046e+08	7.78221e+07	100.887	36.87	12	29	79.1067	25.68	10	25	518	55.2382	8.95361
A0A2S1ZR79	Structural maintenance of chromosomes 6 OS=Homo sapiens OX=9606 GN=SMC6 PE=2 SV=1 - [A0A2S1ZR79_HUMAN]	36.76	4	28	28	50	2.82956e+07	4.2312e+06	121.53	36.76	28	41	25.5685	12.1	8	9	1091	126.276	6.99072
A0A024RD80	Heat shock protein 90kDa alpha (Cytosolic), class B member 1, isoform CRA_a OS=Homo sapiens OX=9606 GN=HSP90AB1 PE=3 SV=1 - [A0A024RD80_HUMAN]	36.74	16	13	27	54	7.74605e+06	1.73273e+07	57.439	26.93	15	18	112.246	33.56	25	36	724	83.2121	5.03369
Q2TU64	T-complex protein 1 subunit gamma OS=Homo sapiens OX=9606 PE=2 SV=1 - [Q2TU64_HUMAN]	36.7	5	1	15	25	4.39372e+06	2.58806e+07	14.888	13.76	6	6	49.8725	36.7	15	19	545	60.5403	6.354
A0A384P5V3	Epididymis secretory sperm binding protein OS=Homo sapiens OX=9606 PE=2 SV=1 - [A0A384P5V3_HUMAN]	36.62	12	20	22	48	2.40693e+07	6.9672e+06	99.5258	32.82	20	33	48.5816	27.18	13	15	710	72.8513	7.89893
P11586	C-1-tetrahydrofolate synthase, cytoplasmic OS=Homo sapiens OX=9606 GN=MTHFD1 PE=1 SV=3 - [C1TC_HUMAN]	36.47	8	25	25	41	7.89432e+06	1.85614e+07	39.2999	20.64	13	13	84.4017	30.8	23	28	935	101.495	7.29834
Q15717	ELAV-like protein 1 OS=Homo sapiens OX=9606 GN=ELAVL1 PE=1 SV=2 - [ELAV1_HUMAN]	36.2	3	8	8	14	1.17147e+07	9.26634e+06	19.2481	24.54	6	7	22.3683	34.05	7	7	326	36.0692	9.17334
Q4VCS5	Angiomotin OS=Homo sapiens OX=9606 GN=AMOT PE=1 SV=1 - [AMOT_HUMAN]	36.16	5	31	33	84	2.31949e+07	2.18308e+07	120.982	33.67	28	41	119.699	35.15	29	43	1084	118.013	7.63525
B4DMT5	Eukaryotic translation initiation factor 3 subunit F OS=Homo sapiens OX=9606 GN=EIF3F PE=2 SV=1 - [B4DMT5_HUMAN]	36.16	8	8	8	20	1.08169e+07	1.16108e+07	37.6689	30.29	7	10	32.653	33.55	7	10	307	33.219	5.59229
D6RF44	Heterogeneous nuclear ribonucleoprotein D0 (Fragment) OS=Homo sapiens OX=9606 GN=HNRNPD PE=1 SV=8 - [D6RF44_HUMAN]	36.04	12	2	4	6	3.0948e+06	8.18419e+06	4.93549	14.41	2	2	9.96057	36.04	4	4	111	12.5455	8.57275
P12532	Creatine kinase U-type, mitochondrial OS=Homo sapiens OX=9606 GN=CKMT1A PE=1 SV=1 - [KCRU_HUMAN]	35.97	22	11	11	25	1.29185e+07	1.20047e+07	42.1453	31.18	8	12	39.5495	33.81	10	13	417	47.0072	8.33838
B4DWS6	cDNA FLJ61181, highly similar to Homo sapiens hydroxysteroid (17-beta) dehydrogenase 12 (HSD17B12), mRNA OS=Homo sapiens OX=9606 PE=2 SV=1 - [B4DWS6_HUMAN]	35.86	9	9	9	15	1.19183e+07	2.92368e+07	4.7751	8.55	2	2	40.9617	35.86	9	13	304	33.5068	9.39307
Q9BSQ6	RPL13A protein (Fragment) OS=Homo sapiens OX=9606 GN=RPL13A PE=2 SV=2 - [Q9BSQ6_HUMAN]	35.82	11	11	11	27	2.92494e+07	3.06304e+07	26.1686	30.35	8	12	36.3575	35.82	10	15	201	23.3603	10.9312
E9PK91	Bcl-2-associated transcription factor 1 OS=Homo sapiens OX=9606 GN=BCLAF1 PE=1 SV=1 - [E9PK91_HUMAN]	35.71	10	1	45	216	7.56459e+08	1.98504e+08	378.294	35.71	43	138	236.373	33.64	35	78	871	100.346	9.94971
A0A3Q8AM27	Protein arginine N-methyltransferase 1 transcript variant 40 OS=Homo sapiens OX=9606 GN=PRMT1 PE=2 SV=1 - [A0A3Q8AM27_HUMAN]	35.42	56	11	11	28	2.06088e+07	6.9249e+06	54.3447	35.42	11	19	25.5657	26.96	6	9	319	36.6984	5.89697
A0A5C2G5U0	IGL c3960_light_IGKV2D-28_IGKJ3 (Fragment) OS=Homo sapiens OX=9606 PE=2 SV=1 - [A0A5C2G5U0_HUMAN]	35.4	197	1	2	9	9.0692e+07	1.70812e+08	12.2106	35.4	2	4	14.1832	11.5	1	5	113	12.2281	6.50732
A0A5C2FY13	IGL c1120_light_IGKV2-30_IGKJ5 (Fragment) OS=Homo sapiens OX=9606 PE=2 SV=1 - [A0A5C2FY13_HUMAN]	35.4	197	1	2	9	8.88956e+07	1.70812e+08	9.13293	35.4	2	4	14.1832	11.5	1	5	113	12.4351	7.98682
A0A024R8W0	DEAD (Asp-Glu-Ala-Asp) box polypeptide 48, isoform CRA_a OS=Homo sapiens OX=9606 GN=DDX48 PE=3 SV=1 - [A0A024R8W0_HUMAN]	35.28	9	12	14	26	1.59656e+07	8.03953e+06	38.8127	29.44	12	15	28.4582	19.95	8	11	411	46.8412	6.72705
Q96MG7	Non-structural maintenance of chromosomes element 3 homolog OS=Homo sapiens OX=9606 GN=NSMCE3 PE=1 SV=1 - [NSE3_HUMAN]	35.2	1	15	15	21	1.04726e+07	2.49244e+06	43.3352	35.2	15	17	8.65515	12.5	4	4	304	34.2868	9.27588
A0A024R7T3	Heterogeneous nuclear ribonucleoprotein F, isoform CRA_a OS=Homo sapiens OX=9606 GN=HNRPF PE=4 SV=1 - [A0A024R7T3_HUMAN]	35.18	3	6	8	33	5.49722e+07	7.64599e+07	44.8649	28.92	7	15	61.3929	35.18	8	18	415	45.6429	5.57959
B0ZBD0	40S ribosomal protein S19 OS=Homo sapiens OX=9606 GN=RPS19 PE=2 SV=1 - [B0ZBD0_HUMAN]	35.17	6	8	8	16	5.8379e+06	1.40788e+07	18.371	28.28	6	7	24.872	28.97	7	9	145	16.0505	10.3159
Q5W009	RNA binding motif protein 17, isoform CRA_a OS=Homo sapiens OX=9606 GN=RBM17 PE=2 SV=1 - [Q5W009_HUMAN]	35.16	8	15	15	28	3.32003e+07	8.49242e+06	49.0172	32.67	14	17	27.8784	28.93	9	11	401	44.9339	5.97314
Q08211	ATP-dependent RNA helicase A OS=Homo sapiens OX=9606 GN=DHX9 PE=1 SV=4 - [DHX9_HUMAN]	35.12	4	34	34	86	3.23829e+07	3.00964e+07	129.341	30.24	30	42	132.179	30.24	28	44	1270	140.869	6.84424
A0A5C2GIZ3	IG c175_light_IGKV3-20_IGKJ4 (Fragment) OS=Homo sapiens OX=9606 PE=2 SV=1 - [A0A5C2GIZ3_HUMAN]	16.98	1	1	1	1	0	1.99242e+07					2.93848	16.98	1	1	106	11.4277	8.00146
A0A5C2G2V6	IGL c3499_light_IGKV2-30_IGKJ1 (Fragment) OS=Homo sapiens OX=9606 PE=2 SV=1 - [A0A5C2G2V6_HUMAN]	34.82	197	1	2	9	1.72828e+08	9.99113e+07	9.13293	11.61	1	3	17.5071	34.82	2	6	112	12.4032	8.88037
A0A5C2GUY0	IG c1241_light_IGKV2D-30_IGKJ2 (Fragment) OS=Homo sapiens OX=9606 PE=2 SV=1 - [A0A5C2GUY0_HUMAN]	34.82	197	1	2	9	9.0095e+07	1.70812e+08	12.1232	34.82	2	4	14.1832	11.61	1	5	112	12.4041	7.12256
A0A5C2GST3	IG c652_light_IGKV2D-28_IGKJ2 (Fragment) OS=Homo sapiens OX=9606 PE=2 SV=1 - [A0A5C2GST3_HUMAN]	34.82	197	1	2	9	1.72828e+08	8.58968e+07	9.13293	11.61	1	3	16.9445	34.82	2	6	112	12.15	5.96045
A0A5C2GC22	IGH + IGL c208_light_IGKV2D-28_IGKJ3 (Fragment) OS=Homo sapiens OX=9606 PE=2 SV=1 - [A0A5C2GC22_HUMAN]	34.82	197	1	2	9	1.72828e+08	8.61556e+07	9.13293	11.61	1	3	14.1832	34.82	2	6	112	12.1781	5.33838
A0A5C2H383	IG c1456_light_IGKV2D-28_IGKJ5 (Fragment) OS=Homo sapiens OX=9606 PE=2 SV=1 - [A0A5C2H383_HUMAN]	34.82	197	1	2	9	1.72828e+08	1.70812e+08	9.13293	11.61	1	3	14.1832	34.82	2	6	112	12.234	5.33838
A0A5C2GRW0	IG c254_light_IGKV2D-28_IGKJ2 (Fragment) OS=Homo sapiens OX=9606 PE=2 SV=1 - [A0A5C2GRW0_HUMAN]	34.82	197	1	2	10	8.80863e+07	1.70812e+08	15.2613	34.82	2	5	14.1832	11.61	1	5	112	12.1411	5.97314
A0A5C2GVJ5	IG c1584_light_IGKV2-30_IGKJ2 (Fragment) OS=Homo sapiens OX=9606 PE=2 SV=1 - [A0A5C2GVJ5_HUMAN]	34.82	197	1	2	9	1.72828e+08	8.7483e+07	9.13293	11.61	1	3	16.7509	34.82	2	6	112	12.3342	8.47021
Q13283	Ras GTPase-activating protein-binding protein 1 OS=Homo sapiens OX=9606 GN=G3BP1 PE=1 SV=1 - [G3BP1_HUMAN]	34.76	12	11	11	35	1.57051e+07	2.42645e+07	38.9319	31.55	10	14	56.1078	34.76	11	21	466	52.1321	5.51611
Q04695	Keratin, type I cytoskeletal 17 OS=Homo sapiens OX=9606 GN=KRT17 PE=1 SV=2 - [K1C17_HUMAN]	34.72	25	5	16	32	7.41239e+07	6.06501e+07	34.9003	17.59	9	13	51.054	31.94	14	19	432	48.076	5.021
A0A024R1N4	X-ray repair complementing defective repair in Chinese hamster cells 6 (Ku autoantigen, 70kDa), isoform CRA_a OS=Homo sapiens OX=9606 GN=XRCC6 PE=4 SV=1 - [A0A024R1N4_HUMAN]	34.65	6	15	15	26	6.82538e+06	7.75563e+06	38.9111	30.05	12	12	44.6213	31.03	13	14	609	69.7991	6.63916
A0A5C2G904	IGL c4125_light_IGKV4-1_IGKJ4 (Fragment) OS=Homo sapiens OX=9606 PE=2 SV=1 - [A0A5C2G904_HUMAN]	34.51	325	1	3	7	2.02103e+07	1.87705e+07	11.568	21.24	2	4	8.50392	21.24	2	3	113	12.5132	7.95752
Q13435	Splicing factor 3B subunit 2 OS=Homo sapiens OX=9606 GN=SF3B2 PE=1 SV=2 - [SF3B2_HUMAN]	34.41	8	29	29	62	4.46486e+07	1.04372e+07	108.73	32.63	27	41	54.2246	23.24	18	21	895	100.165	5.66846
G3V4W0	Heterogeneous nuclear ribonucleoproteins C1/C2 (Fragment) OS=Homo sapiens OX=9606 GN=HNRNPC PE=1 SV=1 - [G3V4W0_HUMAN]	34.35	30	8	8	18	4.54788e+07	1.80564e+07	41.0682	34.35	7	11	21.872	29.77	6	7	262	28.8985	8.39697
A0A024QZD5	Small nuclear ribonucleoprotein 70kDa polypeptide (RNP antigen), isoform CRA_b OS=Homo sapiens OX=9606 GN=SNRP70 PE=4 SV=1 - [A0A024QZD5_HUMAN]	34.32	6	13	13	24	6.07351e+07	1.03663e+07	44.1969	34.1	12	17	16.5056	17.16	6	7	437	51.5258	9.93506
D6REM4	Casein kinase I isoform alpha OS=Homo sapiens OX=9606 GN=CSNK1A1 PE=1 SV=1 - [D6REM4_HUMAN]	34.32	8	1	6	10	4.68404e+06	991986	16.6645	34.32	6	7	6.7785	13.56	2	3	236	27.723	9.43701
A0A384MTW7	Nucleoside diphosphate kinase OS=Homo sapiens OX=9606 PE=2 SV=1 - [A0A384MTW7_HUMAN]	34.21	9	4	4	7	1.70839e+06	7.7299e+06	2.98826	11.18	1	1	15.9343	34.21	4	6	152	17.1377	6.18896
Q00839	Heterogeneous nuclear ribonucleoprotein U OS=Homo sapiens OX=9606 GN=HNRNPU PE=1 SV=6 - [HNRPU_HUMAN]	34.06	20	23	23	54	8.07934e+07	6.74556e+07	81.0655	26.3	18	25	91.3568	30.79	18	29	825	90.528	5.99854
P55084	Trifunctional enzyme subunit beta, mitochondrial OS=Homo sapiens OX=9606 GN=HADHB PE=1 SV=3 - [ECHB_HUMAN]	45.99	15	16	17	25	0	1.99097e+07		0			66.9804	45.99	17	25	474	51.2615	9.40771
Q9BQQ5	Ribosomal protein L27a OS=Homo sapiens OX=9606 GN=L27a PE=4 SV=1 - [Q9BQQ5_HUMAN]	33.96	6	4	4	11	3.82603e+07	5.0711e+07	14.6628	32.08	3	5	17.0998	33.96	4	6	106	12.0074	11.4585
A0A024RB14	40S ribosomal protein S26 OS=Homo sapiens OX=9606 GN=RPS26 PE=3 SV=1 - [A0A024RB14_HUMAN]	33.91	4	3	3	6	2.73782e+07	2.35518e+07	5.60248	33.91	3	4	0	13.04	1	2	115	13.0071	11.0044
P13647	Keratin, type II cytoskeletal 5 OS=Homo sapiens OX=9606 GN=KRT5 PE=1 SV=3 - [K2C5_HUMAN]	33.9	27	13	22	43	5.92715e+07	4.74382e+07	56.2989	28.47	18	23	55.9802	26.27	16	20	590	62.34	7.73779
Q00610	Clathrin heavy chain 1 OS=Homo sapiens OX=9606 GN=CLTC PE=1 SV=5 - [CLH1_HUMAN]	33.85	15	45	45	111	3.76326e+07	1.24784e+07	228.882	31.88	42	70	122.392	26.15	32	41	1675	191.493	5.69385
A8K6X9	cDNA FLJ76427, highly similar to Homo sapiens SH2 domain binding protein 1 (tetratricopeptide repeat containing) (SH2BP1), mRNA OS=Homo sapiens OX=9606 PE=2 SV=1 - [A8K6X9_HUMAN]	33.59	3	33	33	51	7.57011e+07	7.28398e+06	111.61	32.23	31	42	26.3629	8.78	9	9	1173	133.448	6.771
H7C331	Endosome-associated-trafficking regulator 1 (Fragment) OS=Homo sapiens OX=9606 GN=ENTR1 PE=1 SV=1 - [H7C331_HUMAN]	33.53	2	4	4	6	941657	1.4864e+06	4.51693	13.17	2	2	11.6274	26.95	3	4	167	18.9739	5.98584
P63104	14-3-3 protein zeta/delta OS=Homo sapiens OX=9606 GN=YWHAZ PE=1 SV=1 - [1433Z_HUMAN]	33.47	13	5	6	8	4.83028e+06	5.16922e+06	10.4893	24.08	3	4	12.6022	28.57	4	4	245	27.7277	4.79248
A8K7D9	Importin subunit alpha OS=Homo sapiens OX=9606 PE=2 SV=1 - [A8K7D9_HUMAN]	33.46	5	11	11	19	1.63368e+07	1.55172e+07	39.3737	32.14	10	12	24.7147	19.09	6	7	529	57.7979	5.40186
B4E3E6	cDNA FLJ58832, highly similar to Heterogeneous nuclear ribonucleoprotein A3 OS=Homo sapiens OX=9606 PE=2 SV=1 - [B4E3E6_HUMAN]	33.13	8	11	13	29	1.39303e+07	9.98624e+06	41.623	26.32	11	14	42.5985	32.82	10	15	323	34.168	8.104
P62277	40S ribosomal protein S13 OS=Homo sapiens OX=9606 GN=RPS13 PE=1 SV=2 - [RS13_HUMAN]	33.11	3	7	7	13	2.16555e+07	2.73213e+07	12.5849	21.19	3	4	24.0933	33.11	7	9	151	17.2117	10.5356
A0A024RCC9	Nucleosome assembly protein 1-like 4, isoform CRA_b OS=Homo sapiens OX=9606 GN=NAP1L4 PE=3 SV=1 - [A0A024RCC9_HUMAN]	21.87	17	5	6	8	0	1.97242e+07		0			20.739	21.87	6	8	375	42.7969	4.69092
O15042	U2 snRNP-associated SURP motif-containing protein OS=Homo sapiens OX=9606 GN=U2SURP PE=1 SV=2 - [SR140_HUMAN]	32.94	9	29	30	81	9.05923e+07	2.42893e+07	162.687	31.78	29	57	62.553	19.73	17	24	1029	118.219	8.47021
Q05BU6	SFRS11 protein (Fragment) OS=Homo sapiens OX=9606 GN=SFRS11 PE=2 SV=1 - [Q05BU6_HUMAN]	32.93	11	5	5	6	2.34944e+07	0	13.3084	32.93	5	6					246	24.8321	6.34131
A0A1L2BU33	Anti-staphylococcal enterotoxin D heavy chain variable region (Fragment) OS=Homo sapiens OX=9606 PE=2 SV=1 - [A0A1L2BU33_HUMAN]	15.45	1	1	1	1	0	1.80635e+07		0			3.19312	15.45	1	1	123	13.2234	8.44092
I3L397	Eukaryotic translation initiation factor 5A (Fragment) OS=Homo sapiens OX=9606 GN=EIF5A PE=1 SV=8 - [I3L397_HUMAN]	32.88	8	4	4	7	4.8871e+06	7.84174e+06	9.56839	32.19	3	3	14.159	32.88	4	4	146	16.0089	4.99561
Q9BUF5	Tubulin beta-6 chain OS=Homo sapiens OX=9606 GN=TUBB6 PE=1 SV=1 - [TBB6_HUMAN]	32.74	15	7	13	49	3.44413e+07	1.82793e+08	40.2467	10.99	5	13	105.095	32.74	13	36	446	49.825	4.88135
P46783	40S ribosomal protein S10 OS=Homo sapiens OX=9606 GN=RPS10 PE=1 SV=1 - [RS10_HUMAN]	32.73	9	4	4	10	1.0447e+07	1.58544e+07	13.997	32.73	4	5	13.8342	23.64	3	5	165	18.8859	10.1548
S4R402	Nucleolar and coiled-body phosphoprotein 1 OS=Homo sapiens OX=9606 GN=NOLC1 PE=1 SV=1 - [S4R402_HUMAN]	32.61	6	1	1	1	1.74856e+06	0	2.11267	32.61	1	1		0			46	5.05072	8.67529
Q8N1H4	cDNA FLJ40872 fis, clone TUTER2000283, highly similar to Homo sapiens transformer-2-beta (SFRS10) gene OS=Homo sapiens OX=9606 PE=2 SV=1 - [Q8N1H4_HUMAN]	32.54	7	7	7	16	5.18628e+07	1.6083e+07	26.6839	32.54	7	12	14.8444	13.1	2	4	252	29.1832	10.6528
P27348	14-3-3 protein theta OS=Homo sapiens OX=9606 GN=YWHAQ PE=1 SV=1 - [1433T_HUMAN]	31.84	11	3	5	5	4.37278e+06	5.75635e+06	2.28602	3.27	1	1	12.5573	28.57	4	4	245	27.7468	4.77979
Q6IPH7	RPL14 protein OS=Homo sapiens OX=9606 GN=RPL14 PE=1 SV=1 - [Q6IPH7_HUMAN]	31.82	6	1	6	15	6.49705e+07	9.0726e+07	17.771	22.27	4	6	27.8393	31.82	6	9	220	23.7722	10.9312
P62318	Small nuclear ribonucleoprotein Sm D3 OS=Homo sapiens OX=9606 GN=SNRPD3 PE=1 SV=1 - [SMD3_HUMAN]	31.75	2	3	3	10	7.8571e+07	1.50574e+07	22.3701	31.75	3	7	8.08142	15.08	2	3	126	13.9073	10.3159
P31946	14-3-3 protein beta/alpha OS=Homo sapiens OX=9606 GN=YWHAB PE=1 SV=3 - [1433B_HUMAN]	31.71	12	3	5	6	2.8995e+06	3.38051e+06	5.75839	8.94	2	2	12.1799	28.46	4	4	246	28.0648	4.83057
Q8N9G1	Protein transport protein Sec16A OS=Homo sapiens OX=9606 GN=SEC16A PE=1 SV=1 - [Q8N9G1_HUMAN]	31.69	5	1	6	11	1.73279e+07	1.04216e+07	16.2634	22.08	5	6	9.94417	28.83	5	5	385	40.7898	7.63525
B3KY11	cDNA FLJ46571 fis, clone THYMU3041428, highly similar to Probable ATP-dependent RNA helicase DDX23 OS=Homo sapiens OX=9606 PE=2 SV=1 - [B3KY11_HUMAN]	31.5	5	21	21	35	2.94511e+07	9.21144e+06	75.244	31.5	21	29	16.1319	7.88	6	6	800	93.1767	9.49561
A0A5C2FX14	IGL c680_light_IGKV1-39_IGKJ2 (Fragment) OS=Homo sapiens OX=9606 PE=2 SV=1 - [A0A5C2FX14_HUMAN]	14.02	1	1	1	1	0	1.66363e+07		0			2.61653	14.02	1	1	107	11.7598	8.44092
K9JA46	Epididymis luminal secretory protein 52 OS=Homo sapiens OX=9606 GN=EL52 PE=2 SV=1 - [K9JA46_HUMAN]	31.42	16	9	21	38	7.03446e+06	1.35729e+07	37.8578	20.22	11	13	73.2057	26.5	18	25	732	84.6067	5.021
P62906	60S ribosomal protein L10a OS=Homo sapiens OX=9606 GN=RPL10A PE=1 SV=2 - [RL10A_HUMAN]	31.34	3	8	8	25	3.1973e+07	3.50773e+07	29.0797	23.96	7	10	31.6655	31.34	7	15	217	24.8155	9.93506
E9PJT1	Phosphatidylinositol-binding clathrin assembly protein OS=Homo sapiens OX=9606 GN=PICALM PE=1 SV=1 - [E9PJT1_HUMAN]	31.25	6	1	1	1	1.59423e+06	0	3.06791	31.25	1	1					48	5.22165	8.92432
B2R802	cDNA, FLJ93681, highly similar to Homo sapiens small nuclear ribonucleoprotein polypeptide A (SNRPA), mRNA OS=Homo sapiens OX=9606 PE=2 SV=1 - [B2R802_HUMAN]	31.21	9	5	8	17	2.88144e+07	4.91505e+06	34.6233	31.21	8	11	15.4052	30.5	6	6	282	31.2872	9.86182
A8K7N0	cDNA FLJ75556, highly similar to Homo sapiens ribosomal protein L14, mRNA OS=Homo sapiens OX=9606 PE=2 SV=1 - [A8K7N0_HUMAN]	31.19	6	1	6	14	6.49705e+07	9.43966e+07	13.8467	14.22	3	5	29.7251	31.19	6	9	218	23.6311	10.8433
Q9Y262	Eukaryotic translation initiation factor 3 subunit L OS=Homo sapiens OX=9606 GN=EIF3L PE=1 SV=1 - [EIF3L_HUMAN]	31.03	13	15	15	26	9.5511e+06	5.33894e+07	33.8943	21.45	10	12	39.8002	27.13	13	14	564	66.6844	6.34131
A0A024R566	Splicing factor 1, isoform CRA_a OS=Homo sapiens OX=9606 GN=SF1 PE=4 SV=1 - [A0A024R566_HUMAN]	31	11	13	13	41	1.6905e+07	1.71123e+07	60.3575	29.25	10	19	71.8509	31	13	22	571	61.85	9.27588
A0A286YF22	D-3-phosphoglycerate dehydrogenase OS=Homo sapiens OX=9606 GN=PHGDH PE=1 SV=1 - [A0A286YF22_HUMAN]	30.99	23	13	13	21	1.88632e+06	5.16104e+07	3.59838	2.47	1	1	64.374	30.99	13	20	526	55.903	6.7124
Q8WW12	PEST proteolytic signal-containing nuclear protein OS=Homo sapiens OX=9606 GN=PCNP PE=1 SV=2 - [PCNP_HUMAN]	30.9	1	4	4	4	2.54321e+06	0	12.5836	30.9	4	4		0			178	18.9134	7.48877
P42766	60S ribosomal protein L35 OS=Homo sapiens OX=9606 GN=RPL35 PE=1 SV=2 - [RL35_HUMAN]	30.89	4	6	6	12	1.37199e+07	2.21627e+07	8.82335	21.95	3	3	21.4483	30.89	6	9	123	14.5426	11.0483
B7Z9L0	T-complex protein 1 subunit delta OS=Homo sapiens OX=9606 PE=2 SV=1 - [B7Z9L0_HUMAN]	30.85	5	11	11	24	6.09218e+06	1.8671e+07	23.5976	21.53	8	8	50.8981	30.85	11	16	483	52.2979	6.56592
A0A024R6D4	Enhancer of rudimentary homolog OS=Homo sapiens OX=9606 GN=ERH PE=3 SV=1 - [A0A024R6D4_HUMAN]	30.77	2	7	7	18	1.77801e+08	1.39539e+07	30.5883	30.77	7	13	13.6037	20.19	3	5	104	12.251	5.92236
J3QLE5	Small nuclear ribonucleoprotein-associated protein N (Fragment) OS=Homo sapiens OX=9606 GN=SNRPN PE=1 SV=1 - [J3QLE5_HUMAN]	30.77	12	7	7	27	4.17207e+07	9.52189e+06	51.2101	30.77	7	18	26.6314	26.63	6	9	169	17.5353	9.99365
A0A024R0J9	Heterogeneous nuclear ribonucleoprotein U-like 1, isoform CRA_a OS=Homo sapiens OX=9606 GN=HNRPUL1 PE=4 SV=1 - [A0A024R0J9_HUMAN]	30.69	15	17	17	53	3.8403e+07	5.01963e+07	58.8443	22.22	12	20	98.4271	27.78	16	33	756	84.741	8.77783
P08579	U2 small nuclear ribonucleoprotein B'' OS=Homo sapiens OX=9606 GN=SNRPB2 PE=1 SV=1 - [RU2B_HUMAN]	30.67	3	4	7	15	1.44546e+07	3.35412e+06	30.8361	28.44	6	10	15.1767	21.33	5	5	225	25.4701	9.71533
P01040	Cystatin-A OS=Homo sapiens OX=9606 GN=CSTA PE=1 SV=1 - [CYTA_HUMAN]	30.61	2	2	2	3	1.92169e+06	1.61809e+06	5.27271	30.61	2	2	2.41223	12.24	1	1	98	10.9997	5.50342
B4DPJ8	cDNA FLJ52344, highly similar to T-complex protein 1 subunit zeta OS=Homo sapiens OX=9606 PE=2 SV=1 - [B4DPJ8_HUMAN]	30.6	8	11	11	19	4.26142e+06	1.25085e+07	11.9254	11.6	3	3	55.1056	30.6	11	16	500	54.8328	6.43018
Q9Y295	Developmentally-regulated GTP-binding protein 1 OS=Homo sapiens OX=9606 GN=DRG1 PE=1 SV=1 - [DRG1_HUMAN]	30.52	3	7	7	10	4.44475e+06	8.67196e+06	10.1682	16.35	3	3	23.5567	22.34	6	7	367	40.5168	8.89502
Q9Y3U8	60S ribosomal protein L36 OS=Homo sapiens OX=9606 GN=RPL36 PE=1 SV=3 - [RL36_HUMAN]	30.48	3	4	4	9	4.32507e+06	5.62383e+06	6.29426	19.05	2	3	12.6536	30.48	4	6	105	12.2459	11.5903
A0MNN4	CDW3/SMU1 OS=Homo sapiens OX=9606 GN=SMU1 PE=2 SV=1 - [A0MNN4_HUMAN]	30.41	1	11	11	22	2.45231e+07	6.15013e+06	54.8075	30.41	11	17	17.5276	12.67	5	5	513	57.5072	7.18115
B3KSL5	cDNA FLJ36545 fis, clone TRACH2006670, highly similar to RNA-binding protein Luc7-like 2 OS=Homo sapiens OX=9606 PE=2 SV=1 - [B3KSL5_HUMAN]	30.36	8	9	13	45	1.18373e+08	2.54173e+07	82.9549	28.32	12	28	52.3664	21.17	8	17	392	46.4556	10.0083
O95218	Zinc finger Ran-binding domain-containing protein 2 OS=Homo sapiens OX=9606 GN=ZRANB2 PE=1 SV=2 - [ZRAB2_HUMAN]	30.3	1	11	11	21	1.80454e+07	5.41038e+06	37.7744	26.97	10	13	22.4696	27.58	7	8	330	37.382	10.0083
O15027	Protein transport protein Sec16A OS=Homo sapiens OX=9606 GN=SEC16A PE=1 SV=4 - [SC16A_HUMAN]	30.25	10	10	41	98	4.53087e+07	2.46709e+07	161.116	28.6	37	54	127.001	21.64	29	44	2357	251.738	5.79541
B7Z4V2	cDNA FLJ51907, highly similar to Stress-70 protein, mitochondrial OS=Homo sapiens OX=9606 PE=2 SV=1 - [B7Z4V2_HUMAN]	30.23	14	15	15	25	1.59624e+07	1.2293e+07	42.9205	26.17	12	14	32.1086	18.8	10	11	665	72.3561	5.93506
I3L1P4	Proline-, glutamic acid- and leucine-rich protein 1 (Fragment) OS=Homo sapiens OX=9606 GN=PELP1 PE=1 SV=1 - [I3L1P4_HUMAN]	46.62	2	1	3	4	0	1.51009e+07		0			16.8207	46.62	3	4	148	15.0561	10.6821
A0A087WZZ9	Cyclin-dependent kinase 1 OS=Homo sapiens OX=9606 GN=CDK1 PE=1 SV=1 - [A0A087WZZ9_HUMAN]	29.91	142	4	5	10	3.35789e+06	4.52453e+06	12.6564	24.55	4	4	19.3332	29.91	5	6	224	25.8197	8.49951
O75396	Vesicle-trafficking protein SEC22b OS=Homo sapiens OX=9606 GN=SEC22B PE=1 SV=4 - [SC22B_HUMAN]	39.53	4	8	8	13	0	1.39684e+07					44.9605	39.53	8	13	215	24.5775	6.91748
Q15417	Calponin-3 OS=Homo sapiens OX=9606 GN=CNN3 PE=1 SV=1 - [CNN3_HUMAN]	29.79	2	7	8	17	1.53583e+07	1.50366e+07	27.2895	26.44	7	10	17.3583	20.97	6	7	329	36.3908	6.04932
A0A2R8Y849	40S ribosomal protein S24 OS=Homo sapiens OX=9606 GN=RPS24 PE=1 SV=1 - [A0A2R8Y849_HUMAN]	29.77	5	3	3	7	1.06023e+07	1.32112e+07	10.8801	29.77	3	3	13.7199	29.77	3	4	131	15.1873	10.9019
O14654	Insulin receptor substrate 4 OS=Homo sapiens OX=9606 GN=IRS4 PE=1 SV=1 - [IRS4_HUMAN]	29.75	1	23	23	38	5.68112e+06	1.52244e+07	28.9472	14.24	10	10	84.1764	24.66	20	28	1257	133.685	8.44092
B2R8A2	cDNA, FLJ93804, highly similar to Homo sapiens gp25L2 protein (HSGP25L2G), mRNA OS=Homo sapiens OX=9606 PE=2 SV=1 - [B2R8A2_HUMAN]	16.82	2	4	4	5	0	1.36061e+07		0			14.6378	16.82	4	5	214	25.0619	7.18115
P60228	Eukaryotic translation initiation factor 3 subunit E OS=Homo sapiens OX=9606 GN=EIF3E PE=1 SV=1 - [EIF3E_HUMAN]	29.66	14	12	12	25	6.03565e+06	7.02011e+06	30.982	21.12	9	11	39.1907	27.87	11	14	445	52.1874	6.03662
Q5JRI1	Serine/arginine-rich-splicing factor 10 OS=Homo sapiens OX=9606 GN=SRSF10 PE=1 SV=1 - [Q5JRI1_HUMAN]	29.65	6	5	5	7	2.35705e+07	2.04293e+06	14.9735	29.65	5	6	2.10944	6.98	1	1	172	20.9005	10.4771
P62851	40S ribosomal protein S25 OS=Homo sapiens OX=9606 GN=RPS25 PE=1 SV=1 - [RS25_HUMAN]	29.6	1	5	5	14	2.69878e+07	3.70649e+07	16.0384	24	4	6	21.8499	29.6	5	8	125	13.7337	10.1108
Q9Y3B4	Splicing factor 3B subunit 6 OS=Homo sapiens OX=9606 GN=SF3B6 PE=1 SV=1 - [SF3B6_HUMAN]	29.6	1	3	3	5	1.35827e+07	0	14.6476	29.6	3	5		0			125	14.5756	9.37842
A4QN19	Protein transport protein sec16 (Fragment) OS=Homo sapiens OX=9606 GN=SEC16A PE=2 SV=1 - [A4QN19_HUMAN]	29.59	4	2	32	78	4.53087e+07	2.46709e+07	134.772	28.37	30	43	107.098	23.1	23	35	1727	186.378	5.40186
Q8IWR8	Ribosomal protein L19 (Fragment) OS=Homo sapiens OX=9606 PE=2 SV=1 - [Q8IWR8_HUMAN]	29.48	6	6	7	13	1.95094e+07	3.88758e+07	13.9228	24.86	4	5	24.2574	24.28	6	8	173	20.8068	11.4438
B4DLM0	cDNA FLJ60296, highly similar to RNA-binding region-containing protein 2 OS=Homo sapiens OX=9606 PE=2 SV=1 - [B4DLM0_HUMAN]	29.42	29	11	11	20	3.4587e+07	2.07717e+07	35.1667	27.24	10	11	24.2602	15.31	6	9	503	56.2983	10.3892
O15371	Eukaryotic translation initiation factor 3 subunit D OS=Homo sapiens OX=9606 GN=EIF3D PE=1 SV=1 - [EIF3D_HUMAN]	29.38	7	12	12	22	9.84449e+06	1.32035e+07	27.4019	19.89	8	9	40.9682	25	10	13	548	63.9324	6.04932
K7EMV3	Histone H3 OS=Homo sapiens OX=9606 GN=H3-3B PE=1 SV=1 - [K7EMV3_HUMAN]	29.35	17	3	3	6	5.84548e+06	1.53568e+07	4.57547	29.35	3	3	6.2162	17.39	2	3	92	10.3278	11.8247
B4DXN6	Eukaryotic translation initiation factor 3 subunit B OS=Homo sapiens OX=9606 GN=EIF3B PE=2 SV=1 - [B4DXN6_HUMAN]	29.2	9	15	15	29	9.56083e+06	1.26411e+07	40.9227	21.18	10	15	34.2674	25.87	11	14	661	77.1769	5.92236
E9LMN8	MHC class I antigen (Fragment) OS=Homo sapiens OX=9606 GN=HLA-C PE=3 SV=1 - [E9LMN8_HUMAN]	29.67	669	4	5	8	0	1.30581e+07					22.9645	29.67	5	8	273	31.3842	5.5542
B2R5U1	Staphylococcal nuclease domain-containing protein OS=Homo sapiens OX=9606 PE=2 SV=1 - [B2R5U1_HUMAN]	29.15	7	20	20	26	1.68894e+06	1.41245e+07	4.67854	2.71	2	2	69.4758	29.15	20	24	885	99.6093	6.96143
C9JA28	Translocon-associated protein subunit gamma OS=Homo sapiens OX=9606 GN=SSR3 PE=1 SV=1 - [C9JA28_HUMAN]	8.05	2	1	1	2	0	1.23748e+07					7.27151	8.05	1	2	174	20.1485	9.43701
A0A0S2Z5U6	Pyrroline-5-carboxylate reductase (Fragment) OS=Homo sapiens OX=9606 GN=PYCR2 PE=2 SV=1 - [A0A0S2Z5U6_HUMAN]	29.06	12	7	8	13	6.7175e+06	8.68663e+06	21.227	23.75	7	7	17.373	25.94	6	6	320	33.6157	7.76709
A0A0S2Z4W4	RNA binding motif protein 10 isoform 2 (Fragment) OS=Homo sapiens OX=9606 GN=RBM10 PE=2 SV=1 - [A0A0S2Z4W4_HUMAN]	29.03	4	17	17	24	2.36768e+07	3.1065e+06	63.511	29.03	17	21	8.92011	5.27	3	3	930	103.469	5.97314
A0A024R608	Ribosomal protein, large, P1, isoform CRA_a OS=Homo sapiens OX=9606 GN=RPLP1 PE=3 SV=1 - [A0A024R608_HUMAN]	28.95	4	1	2	9	4.63851e+07	9.48957e+07	8.67395	28.95	2	3	17.4753	28.95	2	6	114	11.5067	4.32275
Q8IY18	Structural maintenance of chromosomes protein 5 OS=Homo sapiens OX=9606 GN=SMC5 PE=1 SV=2 - [SMC5_HUMAN]	28.88	2	29	29	53	1.95579e+07	3.22235e+06	127.837	28.88	29	42	31.0903	9.81	9	11	1101	128.726	8.38232
P41091	Eukaryotic translation initiation factor 2 subunit 3 OS=Homo sapiens OX=9606 GN=EIF2S3 PE=1 SV=3 - [IF2G_HUMAN]	28.81	3	9	9	18	7.74024e+06	9.53794e+06	23.3407	20.13	7	9	24.4478	26.48	8	9	472	51.0772	8.39697
P35232	Prohibitin OS=Homo sapiens OX=9606 GN=PHB PE=1 SV=1 - [PHB_HUMAN]	28.68	11	7	7	11	739444	6.42488e+06	7.81703	11.76	3	3	21.3692	28.68	7	8	272	29.7859	5.75732
B4DE78	cDNA FLJ52141, highly similar to 14-3-3 protein gamma OS=Homo sapiens OX=9606 PE=2 SV=1 - [B4DE78_HUMAN]	28.5	9	2	4	4	3.72726e+06	6.24943e+06	5.01316	10.63	2	2	5.54373	17.87	2	2	207	23.4876	4.81787
Q96BS4	FBL protein (Fragment) OS=Homo sapiens OX=9606 GN=FBL PE=2 SV=2 - [Q96BS4_HUMAN]	28.46	11	5	5	11	7.08369e+06	7.02456e+06	16.7606	28.46	5	6	13.7797	28.46	5	5	260	28.4318	9.42236
P25705	ATP synthase subunit alpha, mitochondrial OS=Homo sapiens OX=9606 GN=ATP5F1A PE=1 SV=1 - [ATPA_HUMAN]	24.23	8	10	10	14	0	1.15143e+07		0			46.9255	24.23	10	14	553	59.7136	9.12939
Q05CK9	SYNCRIP protein (Fragment) OS=Homo sapiens OX=9606 GN=SYNCRIP PE=2 SV=1 - [Q05CK9_HUMAN]	28.26	6	8	11	21	1.83871e+07	1.46419e+07	37.9353	28.04	10	13	27.2345	20.97	6	8	453	50.6189	6.7124
P18077	60S ribosomal protein L35a OS=Homo sapiens OX=9606 GN=RPL35A PE=1 SV=2 - [RL35A_HUMAN]	28.18	4	4	4	5	1.16668e+07	3.93287e+06	4.84123	21.82	3	3	4.84053	14.55	2	2	110	12.5298	11.063
A0A024R7K8	Adaptor-related protein complex 1, mu 1 subunit, isoform CRA_a OS=Homo sapiens OX=9606 GN=AP1M1 PE=3 SV=1 - [A0A024R7K8_HUMAN]	28.13	22	10	10	16	6.50569e+06	2.0155e+06	28.5882	25.53	9	10	11.4445	19.39	6	6	423	48.5561	7.29834
A2A3R6	40S ribosomal protein S6 OS=Homo sapiens OX=9606 GN=RPS6 PE=2 SV=1 - [A2A3R6_HUMAN]	28.11	6	12	12	27	3.39782e+07	3.46085e+07	34.5134	18.07	6	11	50.4839	28.11	12	16	249	28.663	10.8433
A0A024R6I3	Testicular tissue protein Li 206 OS=Homo sapiens OX=9606 GN=TMED10 PE=2 SV=1 - [A0A024R6I3_HUMAN]	39.73	5	6	6	10	0	1.12385e+07		0			31.8464	39.73	6	10	219	24.96	7.44482
Q96QG5	Glutamate receptor 7 OS=Homo sapiens OX=9606 GN=GRIK3 PE=2 SV=1 - [Q96QG5_HUMAN]	1.15	2	1	1	1	0	1.04434e+07		0			1.64748	1.15	1	1	872	98.6203	7.1665
Q12797	Aspartyl/asparaginyl beta-hydroxylase OS=Homo sapiens OX=9606 GN=ASPH PE=1 SV=3 - [ASPH_HUMAN]	13.19	12	9	9	9	0	1.01272e+07		0			26.084	13.19	9	9	758	85.8095	5.0083
Q05D20	THRAP3 protein (Fragment) OS=Homo sapiens OX=9606 GN=THRAP3 PE=2 SV=1 - [Q05D20_HUMAN]	27.88	4	2	9	36	2.30994e+08	5.94351e+07	76.5416	27.88	9	23	47.023	27.88	8	13	373	41.589	11.5903
A0A5C2GEA7	IG c1314_heavy_IGHV3-23_IGHD3-10_IGHJ4 (Fragment) OS=Homo sapiens OX=9606 PE=2 SV=1 - [A0A5C2GEA7_HUMAN]	11.81	1	1	1	1	0	1.00017e+07		0			2.61475	11.81	1	1	127	13.6287	7.13721
B2R858	cDNA, FLJ93750, Homo sapiens DEAD (Asp-Glu-Ala-Asp) box polypeptide 6 (DDX6), mRNA OS=Homo sapiens OX=9606 PE=2 SV=1 - [B2R858_HUMAN]	27.75	3	9	9	22	7.92656e+06	1.12342e+07	31.2086	20.34	6	9	43.6431	27.75	9	13	472	53.1827	8.66064
Q15464	SH2 domain-containing adapter protein B OS=Homo sapiens OX=9606 GN=SHB PE=1 SV=2 - [SHB_HUMAN]	27.7	1	9	9	13	2.34486e+06	4.04385e+06	8.92162	8.25	3	3	32.2879	27.7	9	10	509	55.0081	8.89502
B7Z6P1	cDNA FLJ53662, highly similar to Actin, alpha skeletal muscle OS=Homo sapiens OX=9606 PE=2 SV=1 - [B7Z6P1_HUMAN]	27.7	53	1	9	30	2.06191e+07	4.40991e+07	24.0885	22.16	7	10	45.2467	27.7	9	20	343	38.5541	5.37646
Q6ZXT8	MHC class I antigen (Fragment) OS=Homo sapiens OX=9606 GN=HLA-B PE=4 SV=1 - [Q6ZXT8_HUMAN]	17.78	3	1	1	1	0	9.5456e+06		0			2.35961	17.78	1	1	90	10.0202	10.8579
B4DN41	cDNA FLJ53366, highly similar to Probable ATP-dependent RNA helicase DDX5 OS=Homo sapiens OX=9606 PE=2 SV=1 - [B4DN41_HUMAN]	27.53	16	10	16	35	4.17718e+07	2.3006e+07	57.7816	27.03	15	23	35.6749	15.59	8	12	603	67.72	8.86572
Q9NZI8	Insulin-like growth factor 2 mRNA-binding protein 1 OS=Homo sapiens OX=9606 GN=IGF2BP1 PE=1 SV=2 - [IF2B1_HUMAN]	27.38	2	11	13	35	1.25309e+08	1.87046e+07	53.3492	25.65	12	18	52.305	25.13	12	17	577	63.4412	9.20264
B5BU25	U2 snRNP auxiliary factor large subunit OS=Homo sapiens OX=9606 GN=U2AF2 PE=2 SV=1 - [B5BU25_HUMAN]	27.18	1	1	7	18	7.11094e+07	1.34299e+07	51.6675	27.18	7	14	13.3141	11.04	3	4	471	53.103	9.08545
O94906	Pre-mRNA-processing factor 6 OS=Homo sapiens OX=9606 GN=PRPF6 PE=1 SV=1 - [PRP6_HUMAN]	26.99	1	22	22	35	2.70484e+07	2.95348e+06	78.2462	26.99	22	28	18.9774	8.71	7	7	941	106.858	8.25049
A0A024QZC1	CD2 antigen (Cytoplasmic tail) binding protein 2, isoform CRA_a OS=Homo sapiens OX=9606 GN=CD2BP2 PE=2 SV=1 - [A0A024QZC1_HUMAN]	26.98	3	6	6	7	6.68607e+06	0	22.4582	26.98	6	7		0			341	37.6232	4.61475
Q5VVC8	60S ribosomal protein L11 OS=Homo sapiens OX=9606 GN=RPL11 PE=1 SV=2 - [Q5VVC8_HUMAN]	26.95	3	5	5	10	8.88459e+07	9.15098e+07	12.519	13.77	2	4	18.0482	26.95	5	6	167	19.0121	9.80322
K7EPW5	E3 ubiquitin-protein ligase Praja-1 (Fragment) OS=Homo sapiens OX=9606 GN=PJA1 PE=1 SV=1 - [K7EPW5_HUMAN]	26.87	6	1	1	2	2.82107e+06	6.58625e+06	3.38532	26.87	1	1	3.0114	26.87	1	1	67	7.18867	8.96826
Q7L2H7	Eukaryotic translation initiation factor 3 subunit M OS=Homo sapiens OX=9606 GN=EIF3M PE=1 SV=1 - [EIF3M_HUMAN]	26.74	5	5	5	8	5.26934e+06	4.55374e+06	13.741	10.16	2	4	11.1455	21.93	4	4	374	42.4758	5.63037
F4ZW66	NF110b OS=Homo sapiens OX=9606 PE=2 SV=1 - [F4ZW66_HUMAN]	26.61	20	18	18	34	1.72649e+07	1.43888e+07	46.4793	24.16	15	18	47.1802	14.92	11	16	898	95.7183	8.80713
B2RDU2	cDNA, FLJ96768, Homo sapiens non-SMC (structural maintenance of chromosomes)element 1 protein (NSE1), mRNA OS=Homo sapiens OX=9606 PE=2 SV=1 - [B2RDU2_HUMAN]	26.56	8	5	5	8	1.24216e+07	2.56014e+06	18.7479	26.56	5	7	2.68953	3.91	1	1	256	29.7051	7.02002
Q53HV2	T-complex protein 1 subunit eta (Fragment) OS=Homo sapiens OX=9606 PE=2 SV=1 - [Q53HV2_HUMAN]	26.52	6	12	12	19	3.36336e+06	8.42568e+06	10.9073	9.76	4	4	42.7036	26.52	12	15	543	59.3029	7.6499
C9J4Z3	60S ribosomal protein L37a OS=Homo sapiens OX=9606 GN=RPL37A PE=1 SV=1 - [C9J4Z3_HUMAN]	26.47	2	1	1	3	0	0	5.57744	26.47	1	2	3.06025	26.47	1	1	68	7.61894	10.0083
D6RAA6	Transmembrane protein 33 (Fragment) OS=Homo sapiens OX=9606 GN=TMEM33 PE=1 SV=1 - [D6RAA6_HUMAN]	15.77	4	4	4	7	0	9.03019e+06					21.5002	15.77	4	7	222	25.2073	9.56885
Q96DI9	POLDIP3 protein (Fragment) OS=Homo sapiens OX=9606 GN=POLDIP3 PE=2 SV=2 - [Q96DI9_HUMAN]	26.38	7	6	7	14	1.14227e+07	4.34499e+06	25.3655	21.82	6	8	19.3231	26.38	6	6	417	45.6303	10.0376
Q5U077	L-lactate dehydrogenase OS=Homo sapiens OX=9606 GN=LDHB PE=2 SV=1 - [Q5U077_HUMAN]	26.35	18	6	8	13	2.43397e+06	7.15496e+06	9.65154	13.77	4	4	25.8028	26.35	8	9	334	36.6151	6.04932
A0A0S2Z4Z9	Non-POU domain containing octamer-binding isoform 1 (Fragment) OS=Homo sapiens OX=9606 GN=NONO PE=2 SV=1 - [A0A0S2Z4Z9_HUMAN]	26.33	7	8	9	18	9.44576e+06	6.05874e+06	33.8905	26.33	9	13	14.5879	15.07	4	5	471	54.1973	8.95361
H3BQN4	Fructose-bisphosphate aldolase OS=Homo sapiens OX=9606 GN=ALDOA PE=1 SV=1 - [H3BQN4_HUMAN]	26.32	20	6	7	13	3.37576e+06	3.58329e+06	5.0167	9.42	2	3	30.4309	22.44	6	10	361	39.3154	8.39697
A8K3M9	cDNA FLJ76387, highly similar to Homo sapiens splicing factor, arginine/serine-rich 9 (SFRS9), mRNA OS=Homo sapiens OX=9606 PE=2 SV=1 - [A8K3M9_HUMAN]	26.24	5	4	6	9	1.02872e+07	3.56124e+06	15.7185	26.24	6	6	7.3655	12.22	3	3	221	25.4984	8.646
Q53XX5	Cold inducible RNA binding protein OS=Homo sapiens OX=9606 GN=CIRBP PE=2 SV=1 - [Q53XX5_HUMAN]	26.16	17	4	4	7	5.60519e+06	6.60359e+06	7.1688	18.6	2	2	16.0617	26.16	4	5	172	18.6367	9.51025
P49756	RNA-binding protein 25 OS=Homo sapiens OX=9606 GN=RBM25 PE=1 SV=3 - [RBM25_HUMAN]	26.1	3	14	14	21	1.09982e+07	1.5218e+06	50.7638	26.1	14	17	9.20651	6.05	4	4	843	100.124	6.31592
P13010	X-ray repair cross-complementing protein 5 OS=Homo sapiens OX=9606 GN=XRCC5 PE=1 SV=3 - [XRCC5_HUMAN]	26.09	9	15	15	23	4.93605e+06	5.71161e+06	21.1841	14.48	9	9	36.0575	22.95	13	14	732	82.6523	5.80811
Q6IB11	PGRMC1 protein OS=Homo sapiens OX=9606 GN=PGRMC1 PE=1 SV=1 - [Q6IB11_HUMAN]	24.1	1	5	5	6	0	9.02353e+06		0			20.4007	24.1	5	6	195	21.6578	4.70361
A0A5F9W493	Casein kinase 1, alpha 1, isoform CRA_d OS=Homo sapiens OX=9606 GN=CSNK1A1 PE=1 SV=1 - [A0A5F9W493_HUMAN]	26.06	11	2	7	11	5.27897e+06	991986	18.5253	26.06	7	8	6.7785	9.07	2	3	353	40.5637	9.51025
O95831	Apoptosis-inducing factor 1, mitochondrial OS=Homo sapiens OX=9606 GN=AIFM1 PE=1 SV=1 - [AIFM1_HUMAN]	21.86	5	9	9	10	0	8.64316e+06		0			28.3129	21.86	9	10	613	66.8589	8.95361
H0YJH9	Polyadenylate-binding protein 2 (Fragment) OS=Homo sapiens OX=9606 GN=PABPN1 PE=1 SV=1 - [H0YJH9_HUMAN]	26.04	4	2	2	3	4.51858e+06	2.18858e+06	5.73898	26.04	2	2	2.79948	11.46	1	1	96	11.0747	11.2681
Q5H909	Melanoma-associated antigen D2 OS=Homo sapiens OX=9606 GN=MAGED2 PE=1 SV=2 - [Q5H909_HUMAN]	19.73	6	9	10	12	0	8.63446e+06		0			34.4188	19.73	10	12	588	63.1004	9.34912
I0CMK4	Tubulin beta chain (Fragment) OS=Homo sapiens OX=9606 GN=TUBB4Q PE=3 SV=1 - [I0CMK4_HUMAN]	25.69	1	1	3	11	1.69691e+07	5.46997e+07	10.2484	6.42	1	3	28.3782	25.69	3	8	218	24.1309	5.56689
Q49AG2	TMED5 protein OS=Homo sapiens OX=9606 GN=TMED5 PE=2 SV=1 - [Q49AG2_HUMAN]	27.91	4	1	5	7	0	8.44757e+06		0			21.8668	27.91	5	7	172	19.88	4.95752
Q9UK59	Lariat debranching enzyme OS=Homo sapiens OX=9606 GN=DBR1 PE=1 SV=2 - [DBR1_HUMAN]	25.37	3	12	12	24	1.64183e+07	12851051	34.937	22.98	9	12	31.8642	21.51	10	12	544	61.5163	5.46533
Q9Y3A6	Transmembrane emp24 domain-containing protein 5 OS=Homo sapiens OX=9606 GN=TMED5 PE=1 SV=1 - [TMED5_HUMAN]	20.96	3	1	5	6	0	8.21006e+06		0			19.2368	20.96	5	6	229	25.9882	4.84326
A0A5C2FYJ5	IGL c1724_light_IGKV3-15_IGKJ1 (Fragment) OS=Homo sapiens OX=9606 PE=2 SV=1 - [A0A5C2FYJ5_HUMAN]	25.23	272	1	2	6	6.76028e+06	6.37377e+06	7.34146	25.23	2	3	7.12613	25.23	2	3	107	11.6207	8.00146
A0A5C2FVR5	IGL c724_light_IGKV3-20_IGKJ3 (Fragment) OS=Homo sapiens OX=9606 PE=2 SV=1 - [A0A5C2FVR5_HUMAN]	25.23	258	1	2	3	1.28103e+07	3.76274e+06	4.97263	25.23	2	2	2.15943	8.41	1	1	107	11.6377	5.36377
A0A5C2G3V7	IGL c983_light_IGKV1-9_IGKJ2 (Fragment) OS=Homo sapiens OX=9606 PE=2 SV=1 - [A0A5C2G3V7_HUMAN]	25.23	6	2	2	5	2.38606e+07	2.37771e+07	5.54298	25.23	2	2	4.84358	25.23	2	3	107	11.7589	8.44092
Q15366	Poly(rC)-binding protein 2 OS=Homo sapiens OX=9606 GN=PCBP2 PE=1 SV=1 - [PCBP2_HUMAN]	25.21	17	4	6	16	9.17133e+06	1.4242e+07	19.5144	18.36	4	6	30.5295	25.21	6	10	365	38.5556	6.78564
A0A024RDB2	Ras-GTPase activating protein SH3 domain-binding protein 2, isoform CRA_b OS=Homo sapiens OX=9606 GN=G3BP2 PE=4 SV=1 - [A0A024RDB2_HUMAN]	25.17	11	9	9	15	5.52814e+06	7.34799e+06	19.9673	14.48	4	6	28.3156	22.94	8	9	449	50.7861	5.37646
A0A0S2Z4Z0	RNA binding motif protein 14 isoform 1 (Fragment) OS=Homo sapiens OX=9606 GN=RBM14 PE=2 SV=1 - [A0A0S2Z4Z0_HUMAN]	25.11	9	14	14	30	4.01311e+07	4.81679e+07	36.3861	20.63	12	14	46.5804	23.77	12	16	669	69.4489	9.67139
A0A024R6D8	Splicing factor, arginine/serine-rich 5, isoform CRA_a OS=Homo sapiens OX=9606 GN=SFRS5 PE=4 SV=1 - [A0A024R6D8_HUMAN]	25	7	5	6	14	5.20972e+07	1.171e+07	27.2205	22.43	5	9	13.6575	15.44	4	5	272	31.2453	11.5903
E5RK19	Histone deacetylase 2 (Fragment) OS=Homo sapiens OX=9606 GN=HDAC2 PE=1 SV=1 - [E5RK19_HUMAN]	25	14	1	1	1	940770	0	2.44098	25	1	1					52	6.47438	9.99365
H0YJI1	SRA stem-loop-interacting RNA-binding protein, mitochondrial (Fragment) OS=Homo sapiens OX=9606 GN=SLIRP PE=1 SV=1 - [H0YJI1_HUMAN]	25	6	1	1	1	1000763	0	1.71912	25	1	1					40	4.27537	12.7036
B4DY23	cDNA FLJ61188, highly similar to Basigin OS=Homo sapiens OX=9606 PE=2 SV=1 - [B4DY23_HUMAN]	27.86	13	5	5	7	0	8.13633e+06		0			23.9549	27.86	5	7	262	28.4143	6.01123
A8K6Q4	cDNA FLJ76888, highly similar to Homo sapiens RNA binding motif protein 6 (RBM6), mRNA OS=Homo sapiens OX=9606 PE=2 SV=1 - [A8K6Q4_HUMAN]	24.93	9	23	23	39	1.17279e+07	8.84941e+06	49.6424	17.81	15	17	57.1404	20.39	18	22	1123	128.539	6.31592
Q13151	Heterogeneous nuclear ribonucleoprotein A0 OS=Homo sapiens OX=9606 GN=HNRNPA0 PE=1 SV=1 - [ROA0_HUMAN]	24.92	1	5	7	17	1.10023e+07	8.0828e+06	24.851	24.92	7	9	22.3976	19.34	5	8	305	30.8218	9.29053
Q53RG0	Eukaryotic translation initiation factor 4E member 2, isoform CRA_c OS=Homo sapiens OX=9606 GN=tmp_locus_9 PE=2 SV=1 - [Q53RG0_HUMAN]	24.9	8	5	5	10	1.75782e+06	3.09901e+06	10.1422	16.33	4	4	17.4816	24.9	5	6	245	28.3442	8.88037
A0A024R4F1	Enolase 1, (Alpha), isoform CRA_a OS=Homo sapiens OX=9606 GN=HEL-S-17 PE=2 SV=1 - [A0A024R4F1_HUMAN]	24.88	23	8	8	14	7.79246e+06	2.10383e+07	16.7983	15.9	4	4	34.7847	20.51	7	10	434	47.1393	7.38623
F5H669	Cleavage and polyadenylation-specificity factor subunit 7 (Fragment) OS=Homo sapiens OX=9606 GN=CPSF7 PE=1 SV=1 - [F5H669_HUMAN]	24.87	15	7	7	10	8.32402e+06	1.73315e+06	23.8454	21.93	6	7	9.37491	12.83	3	3	374	41.2407	7.02002
A0A024R3X4	Epididymis secretory sperm binding protein (Fragment) OS=Homo sapiens OX=9606 GN=HSPD1 PE=2 SV=1 - [A0A024R3X4_HUMAN]	24.78	14	11	11	15	1.64314e+06	8.79335e+06	5.37147	3.66	2	2	41.8394	24.78	11	13	573	61.0164	5.87158
B4E1H9	Phosphoglycerate kinase OS=Homo sapiens OX=9606 PE=2 SV=1 - [B4E1H9_HUMAN]	24.77	7	5	5	8	548706	4.92266e+06	2.95488	4.59	1	1	24.5437	24.77	5	7	327	35.0231	8.32373
B4DMG8	Glutamate dehydrogenase OS=Homo sapiens OX=9606 PE=2 SV=1 - [B4DMG8_HUMAN]	24.75	11	9	9	11	2.51645e+06	2.58714e+06	17.8181	18.96	7	8	7.90551	9.98	3	3	501	55.6652	7.57666
Q53YD7	EEF1G protein OS=Homo sapiens OX=9606 GN=EEF1G PE=2 SV=1 - [Q53YD7_HUMAN]	24.71	5	8	8	12	2.41285e+06	1.49237e+07	5.19881	5.49	2	2	27.1253	24.71	8	10	437	50.0871	6.66846
Q1W6G4	LUC7-like (S. cerevisiae) OS=Homo sapiens OX=9606 GN=LUC7L PE=4 SV=1 - [Q1W6G4_HUMAN]	24.62	10	4	8	16	6.38381e+07	1.12394e+07	30.1039	24.62	8	11	13.0629	12.92	4	5	325	38.3818	10.0376
A0A5C2GJP7	IG c399_light_IGKV2D-29_IGKJ3 (Fragment) OS=Homo sapiens OX=9606 PE=2 SV=1 - [A0A5C2GJP7_HUMAN]	24.56	1	1	1	4	6.72991e+07	2.66432e+07	6.20051	24.56	1	2	5.10894	24.56	1	2	114	12.4383	8.79248
A0A5C2GHW5	IG c466_light_IGKV2-30_IGKJ2 (Fragment) OS=Homo sapiens OX=9606 PE=2 SV=1 - [A0A5C2GHW5_HUMAN]	24.56	1	1	1	2	1.4397e+08	0	2.40372	24.56	1	1	0	24.56	1	1	114	12.6823	8.49951
A0A5C2G1D8	IGL c3081_light_IGKV3-15_IGKJ4 (Fragment) OS=Homo sapiens OX=9606 PE=2 SV=1 - [A0A5C2G1D8_HUMAN]	16.51	6	1	1	1	0	8.12372e+06		0			2.47386	16.51	1	1	109	11.7319	8.70459
A0A5C2GLU4	IG c316_heavy_IGHV3-7_IGHD5-18_IGHJ4 (Fragment) OS=Homo sapiens OX=9606 PE=2 SV=1 - [A0A5C2GLU4_HUMAN]	24.41	39	2	2	6	1.33252e+08	7.05021e+07	11.0949	12.6	1	3	8.36311	24.41	2	3	127	14.2478	8.19189
O75607	Nucleoplasmin-3 OS=Homo sapiens OX=9606 GN=NPM3 PE=1 SV=3 - [NPM3_HUMAN]	20.22	1	2	2	5	0	8.0705e+06					16.2586	20.22	2	5	178	19.3314	4.62744
A8K492	cDNA FLJ76789, highly similar to Homo sapiens methionine-tRNA synthetase (MARS), mRNA OS=Homo sapiens OX=9606 PE=2 SV=1 - [A8K492_HUMAN]	11.22	9	7	7	9	0	8.0432e+06		0			21.5283	11.22	7	9	900	101.08	6.16357
B4DVV7	cDNA FLJ51339, highly similar to Methionyl-tRNA synthetase, mitochondrial OS=Homo sapiens OX=9606 PE=2 SV=1 - [B4DVV7_HUMAN]	1.92	2	1	1	1	0	7.48746e+06		0			1.86919	1.92	1	1	520	58.4418	8.27979
A0A2R8Y4W0	CCR4-NOT transcription complex subunit 3 (Fragment) OS=Homo sapiens OX=9606 GN=CNOT3 PE=1 SV=1 - [A0A2R8Y4W0_HUMAN]	24.36	8	2	2	4	1.45739e+06	1.17462e+07	3.89216	12.18	1	1	10.1678	24.36	2	3	156	16.1182	10.7554
P78371	T-complex protein 1 subunit beta OS=Homo sapiens OX=9606 GN=CCT2 PE=1 SV=4 - [TCPB_HUMAN]	24.3	5	9	9	15	4.65251e+06	5.95845e+06	17.6651	16.64	6	6	25.7209	24.3	9	9	535	57.4521	6.45557
Q5CAQ5	Epididymis secretory sperm binding protein OS=Homo sapiens OX=9606 GN=TRA1 PE=2 SV=1 - [Q5CAQ5_HUMAN]	12.34	11	7	9	10	0	7.28728e+06		0			24.3081	12.34	9	10	802	92.2823	4.85596
H3BPZ1	Very-long-chain (3R)-3-hydroxyacyl-CoA dehydratase OS=Homo sapiens OX=9606 GN=HACD3 PE=1 SV=1 - [H3BPZ1_HUMAN]	13.65	5	7	7	7	0	7.20386e+06		0			21.0597	13.65	7	7	337	40.0429	8.96826
Q6IBR2	FARSLA protein OS=Homo sapiens OX=9606 GN=FARSLA PE=2 SV=1 - [Q6IBR2_HUMAN]	24.21	5	8	8	9	1.74166e+06	6.36372e+06	4.93593	7.09	2	2	17.9365	19.69	7	7	508	57.5275	7.79639
I1VE18	SEC22 vesicle trafficking protein B (Fragment) OS=Homo sapiens OX=9606 GN=SEC22B PE=4 SV=1 - [I1VE18_HUMAN]	37.74	1	1	1	2	0	7.06937e+06		0			6.50359	37.74	1	2	53	6.11905	4.94482
A8K548	cDNA FLJ75008, highly similar to Homo sapiens proline-, glutamic acid-, leucine-rich protein 1 (PELP1), mRNA OS=Homo sapiens OX=9606 PE=2 SV=1 - [A8K548_HUMAN]	9.03	10	6	8	9	0	7.0173e+06		0			31.1433	9.03	8	9	1130	119.566	4.33545
B2R860	cDNA, FLJ93752, highly similar to Homo sapiens phosphoribosyl pyrophosphate synthetase 2 (PRPS2), mRNA OS=Homo sapiens OX=9606 PE=2 SV=1 - [B2R860_HUMAN]	23.9	6	1	7	18	1.6378e+07	8.40859e+06	31.7705	19.18	6	11	21.1423	23.9	6	7	318	34.6479	6.45557
A0A5C2GTV0	IG c989_light_IGKV4-1_IGKJ5 (Fragment) OS=Homo sapiens OX=9606 PE=2 SV=1 - [A0A5C2GTV0_HUMAN]	23.89	64	1	2	2	4.83802e+06	1.63706e+06	2.51553	10.62	1	1	2.60469	13.27	1	1	113	12.4631	7.94287
A0A5C2FUQ0	IGL c748_light_IGKV4-1_IGKJ1 (Fragment) OS=Homo sapiens OX=9606 PE=2 SV=1 - [A0A5C2FUQ0_HUMAN]	23.89	4	2	2	3	2.08122e+06	4.11155e+06	3.36529	13.27	1	1	5.8272	23.89	2	2	113	12.5911	7.97217
Q96CS3	FAS-associated factor 2 OS=Homo sapiens OX=9606 GN=FAF2 PE=1 SV=2 - [FAF2_HUMAN]	23.82	3	6	6	6	0	6.89803e+06		0			13.6841	23.82	6	6	445	52.5905	5.61768
P61962	DDB1- and CUL4-associated factor 7 OS=Homo sapiens OX=9606 GN=DCAF7 PE=1 SV=1 - [DCAF7_HUMAN]	11.7	3	3	3	3	671749	6.84773e+06	0	7.89	2	2	2.02389	3.8	1	1	342	38.9011	5.51611
P62266	40S ribosomal protein S23 OS=Homo sapiens OX=9606 GN=RPS23 PE=1 SV=3 - [RS23_HUMAN]	23.78	5	4	4	11	2.47112e+07	2.37979e+07	15.1513	23.78	3	5	17.5867	23.78	4	6	143	15.7977	10.4917
Q53HI2	DEAD-box protein abstrakt variant (Fragment) OS=Homo sapiens OX=9606 PE=2 SV=1 - [Q53HI2_HUMAN]	23.63	7	11	11	20	6.68142e+06	7.2628e+06	32.1447	21.54	10	11	28.3567	11.58	5	9	622	69.794	6.84424
A0A1X7SBZ2	Probable ATP-dependent RNA helicase DDX17 OS=Homo sapiens OX=9606 GN=DDX17 PE=1 SV=1 - [A0A1X7SBZ2_HUMAN]	23.59	8	9	15	29	4.10176e+07	2.29794e+07	49.119	19.62	12	18	33.4815	12.62	8	11	729	80.2041	8.26514
Q14444	Caprin-1 OS=Homo sapiens OX=9606 GN=CAPRIN1 PE=1 SV=2 - [CAPR1_HUMAN]	23.55	5	10	10	18	6.20461e+06	1.10551e+07	18.9409	8.04	5	6	40.2023	22.28	9	12	709	78.318	5.24951
A0A024R7M8	Uncharacterized protein OS=Homo sapiens OX=9606 GN=LOC115098 PE=4 SV=1 - [A0A024R7M8_HUMAN]	5.83	1	1	1	1	0	6.76442e+06		0			2.97852	5.83	1	1	223	25.8196	9.53955
A5PLK7	RCC2 protein (Fragment) OS=Homo sapiens OX=9606 GN=RCC2 PE=2 SV=1 - [A5PLK7_HUMAN]	23.41	2	8	8	14	2.67213e+06	2.16782e+06	20.0819	15.54	5	7	18.2756	21.01	7	7	457	49.6471	8.68994
Q8WWM7	Ataxin-2-like protein OS=Homo sapiens OX=9606 GN=ATXN2L PE=1 SV=2 - [ATX2L_HUMAN]	23.35	10	18	18	29	9.36353e+06	8.7081e+06	29.2459	19.63	15	16	33.5732	19.63	12	13	1075	113.304	8.5874
Q96ME4	cDNA FLJ32471 fis, clone SKNMC2000322, highly similar to Peptidyl-tRNA hydrolase 2, mitochondrial OS=Homo sapiens OX=9606 PE=2 SV=2 - [Q96ME4_HUMAN]	8.38	3	1	1	1	0	6.63797e+06					4.02083	8.38	1	1	179	19.151	8.73389
B4DY50	cDNA FLJ55528, highly similar to Transducin beta-like 2 protein OS=Homo sapiens OX=9606 PE=2 SV=1 - [B4DY50_HUMAN]	17.27	12	7	7	8	0	6.57053e+06		0			21.2751	17.27	7	8	411	45.9202	9.48096
A0A5C2GH27	IG c252_light_IGKV2-30_IGKJ2 (Fragment) OS=Homo sapiens OX=9606 PE=2 SV=1 - [A0A5C2GH27_HUMAN]	23.21	1	1	1	3	58146909	7.19305e+07	4.39348	23.21	1	2	0	23.21	1	1	112	12.5261	6.29053
A0A5C2G6D8	IGL c3926_light_IGKV2-24_IGKJ1 (Fragment) OS=Homo sapiens OX=9606 PE=2 SV=1 - [A0A5C2G6D8_HUMAN]	23.21	1	1	1	2	3.23098e+07	2.61269e+07	3.05124	23.21	1	1	3.04538	23.21	1	1	112	12.3832	8.49951
A0A5C2G9Q4	IGL c112_light_IGKV2-28_IGKJ1 (Fragment) OS=Homo sapiens OX=9606 PE=2 SV=1 - [A0A5C2G9Q4_HUMAN]	23.21	1	1	1	1	190187	0	2.02363	23.21	1	1					112	12.123	5.2876
A0A5C2GMG8	IG c919_light_IGKV2-24_IGKJ2 (Fragment) OS=Homo sapiens OX=9606 PE=2 SV=1 - [A0A5C2GMG8_HUMAN]	23.21	1	1	1	4	5.91986e+07	5.78199e+07	5.06943	23.21	1	2	5.49877	23.21	1	2	112	12.3113	9.34912
A0A5C2G2E0	IGL c3458_light_IGKV2-30_IGKJ1 (Fragment) OS=Homo sapiens OX=9606 PE=2 SV=1 - [A0A5C2G2E0_HUMAN]	23.21	1	1	1	1	601175	0	2.9653	23.21	1	1					112	12.4682	8.88037
B3KM81	cDNA FLJ10471 fis, clone NT2RP2000045, highly similar to DnaJ homolog subfamily A member 3, mitochondrial OS=Homo sapiens OX=9606 PE=2 SV=1 - [B3KM81_HUMAN]	23.18	3	7	7	13	4.09536e+06	1.50399e+07	5.21119	6.18	2	2	33.9954	23.18	7	11	453	49.5521	9.34912
Q15427	Splicing factor 3B subunit 4 OS=Homo sapiens OX=9606 GN=SF3B4 PE=1 SV=1 - [SF3B4_HUMAN]	23.11	4	5	5	10	2.73605e+07	4.34515e+06	30.37	23.11	5	8	8.14534	7.31	2	2	424	44.3571	8.55811
Q96HX3	Dolichyl-diphosphooligosaccharide--protein glycosyltransferase subunit 1 (Fragment) OS=Homo sapiens OX=9606 PE=2 SV=1 - [Q96HX3_HUMAN]	23.06	8	10	10	13	1.59673e+06	5.60352e+06	5.59801	5.11	2	2	31.7569	23.06	10	11	568	64.5417	6.55127
A0A024R169	Testis expressed sequence 10, isoform CRA_a OS=Homo sapiens OX=9606 GN=TEX10 PE=4 SV=1 - [A0A024R169_HUMAN]	17.98	5	12	12	13	0	6.4375e+06		0			39.878	17.98	12	13	929	105.608	9.36377
A0A109NGN6	Proteasome subunit alpha type OS=Homo sapiens OX=9606 PE=2 SV=1 - [A0A109NGN6_HUMAN]	24.07	2	5	5	6	0	6.41191e+06					13.9843	24.07	5	6	241	26.3942	4.79248
Q3ZCQ8	Mitochondrial import inner membrane translocase subunit TIM50 OS=Homo sapiens OX=9606 GN=TIMM50 PE=1 SV=2 - [TIM50_HUMAN]	11.05	11	3	3	4	0	6.25285e+06		0			13.3245	11.05	3	4	353	39.6215	8.36768
P60866	40S ribosomal protein S20 OS=Homo sapiens OX=9606 GN=RPS20 PE=1 SV=1 - [RS20_HUMAN]	22.69	4	3	3	9	2.11272e+07	2.84743e+07	9.78576	22.69	2	4	15.4611	22.69	3	5	119	13.3643	9.93506
H7C4H8	Histone RNA hairpin-binding protein (Fragment) OS=Homo sapiens OX=9606 GN=SLBP PE=1 SV=1 - [H7C4H8_HUMAN]	22.58	8	3	3	5	5.77608e+06	3.94718e+06	4.99833	12.37	2	2	7.29437	22.58	3	3	186	21.3279	10.1108
F8WE65	Peptidyl-prolyl cis-trans isomerase OS=Homo sapiens OX=9606 GN=PPIA PE=1 SV=1 - [F8WE65_HUMAN]	22.5	7	4	4	6	3.20657e+06	9.61724e+06	8.01716	17.5	3	3	9.53368	22.5	3	3	120	13.0133	6.771
Q5VUJ6	Leucine-rich repeat and calponin homology domain-containing protein 2 OS=Homo sapiens OX=9606 GN=LRCH2 PE=1 SV=2 - [LRCH2_HUMAN]	22.48	2	12	13	21	2.55643e+07	3.41775e+06	51.3933	22.48	13	17	13.313	7.84	4	4	765	84.5357	6.55127
A0A087X0X3	Heterogeneous nuclear ribonucleoprotein M OS=Homo sapiens OX=9606 GN=HNRNPM PE=1 SV=1 - [A0A087X0X3_HUMAN]	22.47	15	11	11	21	6.58415e+06	7.99162e+06	27.8665	19.04	9	9	32.1446	18.49	9	12	730	77.5184	8.77783
E5RHG8	Elongin-C (Fragment) OS=Homo sapiens OX=9606 GN=ELOC PE=1 SV=1 - [E5RHG8_HUMAN]	22.47	2	1	1	2	0	7.1735e+06	2.11874	22.47	1	1	0	22.47	1	1	89	9.95372	5.38916
A8K0T9	F-actin-capping protein subunit alpha OS=Homo sapiens OX=9606 PE=2 SV=1 - [A8K0T9_HUMAN]	22.38	2	4	4	4	2.61411e+06	3.30463e+06	1.8113	5.24	1	1	9.44969	17.13	3	3	286	32.8883	5.69385
A4D1W6	Chromosome 7 open reading frame 11 OS=Homo sapiens OX=9606 GN=C7orf11 PE=2 SV=1 - [A4D1W6_HUMAN]	22.35	1	2	2	3	5.3056e+06	1.05677e+07	8.28314	22.35	2	2	5.3397	13.97	1	1	179	19.1351	10.228
B4DSH1	cDNA FLJ51295, highly similar to Cell division cycle 5-like protein OS=Homo sapiens OX=9606 PE=2 SV=1 - [B4DSH1_HUMAN]	22.32	3	12	12	14	2.0773e+07	1.52094e+06	33.0912	22.32	12	12	6.22015	3.23	2	2	775	89.1712	8.54346
A1LUY1	Ribosomal protein L34, isoform CRA_a OS=Homo sapiens OX=9606 GN=RPL34 PE=4 SV=1 - [A1LUY1_HUMAN]	22.22	2	3	3	6	1.22475e+07	1.55432e+07	5.49947	15.38	2	2	8.40921	13.68	2	4	117	13.2845	11.4731
A0A5C2G071	IGL c2621_light_IGKV3-15_IGKJ1 (Fragment) OS=Homo sapiens OX=9606 PE=2 SV=1 - [A0A5C2G071_HUMAN]	22.22	254	1	2	4	9.92897e+06	1.22147e+07	6.26742	22.22	2	2	4.89447	22.22	2	2	108	11.9049	9.20264
Q53F35	Acidic (Leucine-rich) nuclear phosphoprotein 32 family, member B variant (Fragment) OS=Homo sapiens OX=9606 PE=2 SV=1 - [Q53F35_HUMAN]	16.8	4	2	4	6	0	6.07166e+06		0			17.2962	16.8	4	6	250	28.6553	4.05615
Q86XP3	ATP-dependent RNA helicase DDX42 OS=Homo sapiens OX=9606 GN=DDX42 PE=1 SV=1 - [DDX42_HUMAN]	22.17	10	14	14	23	1.13907e+07	2.43942e+06	48.5715	19.08	12	16	21.1579	10.87	7	7	938	102.912	7.02002
H0Y9Y1	Transcription factor BTF3 (Fragment) OS=Homo sapiens OX=9606 GN=BTF3 PE=1 SV=2 - [H0Y9Y1_HUMAN]	22.09	3	1	1	3	1.07359e+06	2556333	4.02921	22.09	1	1	4.59839	22.09	1	2	86	9.49375	4.99561
Q01081	Splicing factor U2AF 35 kDa subunit OS=Homo sapiens OX=9606 GN=U2AF1 PE=1 SV=3 - [U2AF1_HUMAN]	22.08	3	4	4	8	1.499e+07	3.37125e+06	13.4523	22.08	4	5	7.20101	14.58	3	3	240	27.8545	8.80713
P55735	Protein SEC13 homolog OS=Homo sapiens OX=9606 GN=SEC13 PE=1 SV=3 - [SEC13_HUMAN]	22.05	7	5	5	8	1.66789e+07	9.5835e+06	15.6696	22.05	5	5	11.1544	13.98	3	3	322	35.5181	5.47803
B4DP56	cDNA FLJ52237, highly similar to Creatine kinase B-type OS=Homo sapiens OX=9606 PE=2 SV=1 - [B4DP56_HUMAN]	21.97	7	5	5	9	1.86309e+06	6.63451e+06	6.64688	10.69	2	2	20.9893	21.97	5	7	346	38.6694	5.38916
O60783	28S ribosomal protein S14, mitochondrial OS=Homo sapiens OX=9606 GN=MRPS14 PE=1 SV=1 - [RT14_HUMAN]	21.88	2	2	2	3	5.75003e+06	2.04959e+06	3.7068	11.72	1	1	4.74487	21.88	2	2	128	15.129	11.4146
J3KTG2	Pre-mRNA-splicing factor ATP-dependent RNA helicase PRP16 (Fragment) OS=Homo sapiens OX=9606 GN=DHX38 PE=1 SV=1 - [J3KTG2_HUMAN]	21.88	5	2	2	2	3.97029e+06	0	5.53686	21.88	2	2					128	13.7842	4.90674
U3KQC1	WD repeat-containing protein 18 (Fragment) OS=Homo sapiens OX=9606 GN=WDR18 PE=1 SV=1 - [U3KQC1_HUMAN]	19.54	8	7	7	7	0	6.03682e+06		0			15.4443	19.54	7	7	394	43.32	6.85889
Q96A33	Coiled-coil domain-containing protein 47 OS=Homo sapiens OX=9606 GN=CCDC47 PE=1 SV=1 - [CCD47_HUMAN]	15.94	2	6	6	6	0	5.86162e+06		0			15.7862	15.94	6	6	483	55.8383	4.86865
A0A023T787	RNA-binding protein 8A OS=Homo sapiens OX=9606 GN=RBM8 PE=2 SV=1 - [A0A023T787_HUMAN]	21.84	2	3	3	6	3.17368e+06	858865	10.3738	21.84	3	4	5.74065	10.92	1	2	174	19.8767	5.71924
Q8NC51	Plasminogen activator inhibitor 1 RNA-binding protein OS=Homo sapiens OX=9606 GN=SERBP1 PE=1 SV=2 - [PAIRB_HUMAN]	21.81	5	6	6	8	2.93965e+06	7.97725e+06	2.05899	1.96	1	1	23.1152	19.85	5	7	408	44.9385	8.646
A0A3B3IUC9	Acylglycerol kinase, mitochondrial OS=Homo sapiens OX=9606 GN=AGK PE=1 SV=1 - [A0A3B3IUC9_HUMAN]	28.36	11	2	2	14	0	5.83719e+06		0			15.1952	28.36	2	14	134	14.7958	5.78271
Q92804	TATA-binding protein-associated factor 2N OS=Homo sapiens OX=9606 GN=TAF15 PE=1 SV=1 - [RBP56_HUMAN]	21.79	5	7	9	61	2.42262e+08	3.15964e+08	86.3566	18.75	8	29	105.516	21.79	9	32	592	61.7931	8.01611
A0A0S2Z5E9	CWF19-like 1 cell cycle control isoform 1 (Fragment) OS=Homo sapiens OX=9606 GN=CWF19L1 PE=2 SV=1 - [A0A0S2Z5E9_HUMAN]	21.75	3	10	10	14	3.40109e+06	2.98798e+06	22.1871	18.03	7	8	18.6031	12.45	6	6	538	60.5808	7.23975
A0A024R5W0	Hect (Homologous to the E6-AP (UBE3A) carboxyl terminus) domain and RCC1 (CHC1)-like domain (RLD) 1, isoform CRA_b OS=Homo sapiens OX=9606 GN=HERC1 PE=4 SV=1 - [A0A024R5W0_HUMAN]	0.35	1	1	1	1	0	5.60835e+06		0			2.21676	0.35	1	1	4861	531.891	6.03662
Q6IQ49	Replication stress response regulator SDE2 OS=Homo sapiens OX=9606 GN=SDE2 PE=1 SV=1 - [SDE2_HUMAN]	21.73	1	7	7	8	2.73977e+06	4.41779e+06	9.87653	9.98	4	4	10.4411	15.3	4	4	451	49.7107	6.04932
M0QZN2	40S ribosomal protein S5 OS=Homo sapiens OX=9606 GN=RPS5 PE=1 SV=1 - [M0QZN2_HUMAN]	21.64	5	3	3	7	5.91388e+06	1.05584e+07	11.7313	10.45	2	3	16.3935	21.64	3	4	134	14.7537	8.48486
J9R021	Eukaryotic translation initiation factor 3 subunit A OS=Homo sapiens OX=9606 GN=eIF3a PE=2 SV=1 - [J9R021_HUMAN]	21.64	7	25	25	36	11617497	1.2881e+07	45.7374	15.85	16	17	49.566	12.95	16	19	1382	166.381	6.78564
B2RBR9	cDNA, FLJ95650, highly similar to Homo sapiens karyopherin (importin) beta 1 (KPNB1), mRNA OS=Homo sapiens OX=9606 PE=2 SV=1 - [B2RBR9_HUMAN]	8.56	6	6	6	7	0	5.42876e+06		0			16.1826	8.56	6	7	876	97.122	4.77979
Q9Y230	RuvB-like 2 OS=Homo sapiens OX=9606 GN=RUVBL2 PE=1 SV=3 - [RUVB2_HUMAN]	21.6	8	8	8	10	2.12632e+06	2.55661e+06	10.9558	12.31	4	4	10.1595	16.2	6	6	463	51.1246	5.64307
P05141	ADP/ATP translocase 2 OS=Homo sapiens OX=9606 GN=SLC25A5 PE=1 SV=7 - [ADT2_HUMAN]	21.48	12	6	6	10	2.92532e+06	1.63326e+07	6.70745	9.73	3	3	20.313	21.48	6	7	298	32.8312	9.68604
D3YTC9	Ankyrin repeat domain-containing protein 54 OS=Homo sapiens OX=9606 GN=ANKRD54 PE=1 SV=1 - [D3YTC9_HUMAN]	21.48	9	4	4	6	2.34473e+06	3.38063e+06	4.75049	7.04	2	2	12.6295	21.48	4	4	284	30.7315	6.27783
B9A018	U4/U6.U5 tri-snRNP-associated protein 2 OS=Homo sapiens OX=9606 GN=USP39 PE=1 SV=1 - [B9A018_HUMAN]	21.46	7	8	8	16	2.73567e+07	2.95734e+06	31.2913	21.46	8	12	9.87053	10.63	4	4	536	62.005	9.11475
D6RHH4	Receptor of-activated protein C kinase 1 OS=Homo sapiens OX=9606 GN=RACK1 PE=1 SV=1 - [D6RHH4_HUMAN]	21.46	24	5	5	8	4.74937e+06	6.26534e+06	8.22028	14.16	3	3	11.3144	21.46	5	5	233	25.8531	9.14404
D6R9P3	Heterogeneous nuclear ribonucleoprotein A/B OS=Homo sapiens OX=9606 GN=HNRNPAB PE=1 SV=1 - [D6R9P3_HUMAN]	21.43	6	4	5	9	7.41231e+06	6.90097e+06	7.58825	13.21	3	3	15.6747	21.43	5	6	280	30.284	7.91357
A8K7F6	cDNA FLJ78244, highly similar to Homo sapiens eukaryotic translation initiation factor 4A, isoform 1 (EIF4A1), mRNA OS=Homo sapiens OX=9606 PE=2 SV=1 - [A8K7F6_HUMAN]	21.43	34	5	7	23	1.09387e+07	1.02377e+07	20.2306	17.98	6	9	37.8526	21.43	7	14	406	46.0926	5.47803
A0A5C2GKP9	IG c350_light_IGKV2D-29_IGKJ4 (Fragment) OS=Homo sapiens OX=9606 PE=2 SV=1 - [A0A5C2GKP9_HUMAN]	21.43	200	1	2	9	1.72828e+08	8.60601e+07	9.13293	11.61	1	3	16.3546	21.43	2	6	112	12.2031	7.12256
A0A5C2G1Z2	IGL c3291_light_IGKV2D-29_IGKJ2 (Fragment) OS=Homo sapiens OX=9606 PE=2 SV=1 - [A0A5C2G1Z2_HUMAN]	21.43	16	2	2	4	1.46691e+07	1.29366e+07	4.96869	21.43	2	2	4.33692	21.43	2	2	112	12.2911	5.98584
Q86V81	THO complex subunit 4 OS=Homo sapiens OX=9606 GN=ALYREF PE=1 SV=3 - [THOC4_HUMAN]	21.4	2	3	3	11	9.68224e+06	6.83244e+06	16.9243	21.4	3	7	9.24769	21.4	3	4	257	26.8716	11.1509
Q9NZE0	BM-016 OS=Homo sapiens OX=9606 PE=2 SV=1 - [Q9NZE0_HUMAN]	21.37	3	1	1	1	3.14696e+06	0	2.78672	21.37	1	1					117	12.8259	10.1108
Q9ULX6	A-kinase anchor protein 8-like OS=Homo sapiens OX=9606 GN=AKAP8L PE=1 SV=4 - [AKP8L_HUMAN]	21.36	8	9	9	18	1.16431e+07	1.00919e+07	27.8308	17.96	7	9	27.3434	15.79	7	9	646	71.5947	5.04639
Q6NTA2	HNRNPL protein (Fragment) OS=Homo sapiens OX=9606 GN=HNRNPL PE=2 SV=2 - [Q6NTA2_HUMAN]	21.33	12	7	7	8	4.03641e+06	2.06412e+06	20.637	21.33	7	7	2.72282	1.92	1	1	572	61.8881	7.38623
P49759	Dual specificity protein kinase CLK1 OS=Homo sapiens OX=9606 GN=CLK1 PE=1 SV=2 - [CLK1_HUMAN]	21.28	10	7	7	8	2.90647e+06	1.88719e+06	7.39287	11.36	3	3	14.3447	15.08	5	5	484	57.2545	8.86572
A0A5C2FZT0	IGL c2409_light_IGKV4-1_IGKJ4 (Fragment) OS=Homo sapiens OX=9606 PE=2 SV=1 - [A0A5C2FZT0_HUMAN]	21.24	137	1	2	11	3.34479e+07	3.17668e+07	16.5498	21.24	2	5	19.1337	21.24	2	6	113	12.4151	7.12256
Q15654	Thyroid receptor-interacting protein 6 OS=Homo sapiens OX=9606 GN=TRIP6 PE=1 SV=3 - [TRIP6_HUMAN]	21.22	6	5	5	8	3.57328e+06	6.79087e+06	8.01837	5.67	2	3	14.397	19.33	4	5	476	50.2555	7.37158
K7ES31	Eukaryotic translation initiation factor 3 subunit K OS=Homo sapiens OX=9606 GN=EIF3K PE=1 SV=1 - [K7ES31_HUMAN]	21.17	4	3	3	7	5.11299e+06	6.39282e+06	9.62791	21.17	3	3	11.9067	21.17	3	4	137	15.8649	6.7417
F5H5S0	Replication factor C subunit 5 (Fragment) OS=Homo sapiens OX=9606 GN=RFC5 PE=1 SV=1 - [F5H5S0_HUMAN]	21.15	8	2	2	3	1.25022e+06	1.31397e+06	1.87831	11.54	1	1	5.05791	21.15	2	2	104	11.8923	8.71924
F8VVM2	Phosphate carrier protein, mitochondrial OS=Homo sapiens OX=9606 GN=SLC25A3 PE=1 SV=1 - [F8VVM2_HUMAN]	13.58	9	4	4	5	0	5.41289e+06					13.7197	13.58	4	5	324	36.1376	9.26123
P19784	Casein kinase II subunit alpha' OS=Homo sapiens OX=9606 GN=CSNK2A2 PE=1 SV=1 - [CSK22_HUMAN]	21.14	4	6	6	8	4.34618e+06	1491598	16.3408	21.14	6	6	4.63852	8.57	2	2	350	41.1871	8.55811
A0A4V1EJ16	IgK_IGKV2-40 (Fragment) OS=Homo sapiens OX=9606 PE=2 SV=1 - [A0A4V1EJ16_HUMAN]	21.14	1	1	1	1	7.48016e+08	0	2.04409	21.14	1	1		0			123	13.6199	8.49951
A0A5C2GRJ2	IG c1334_heavy_IGHV3-73_IGHD6-6_IGHJ4 (Fragment) OS=Homo sapiens OX=9606 PE=2 SV=1 - [A0A5C2GRJ2_HUMAN]	21.14	199	1	2	2	3.59409e+06	761022	3.82442	15.45	1	1	2.12422	5.69	1	1	123	13.2685	9.12939
P14618	Pyruvate kinase PKM OS=Homo sapiens OX=9606 GN=PKM PE=1 SV=4 - [KPYM_HUMAN]	21.09	24	8	8	11	1.78413e+06	5.53601e+06	4.75537	5.27	2	2	23.9547	21.09	8	9	531	57.9	7.84033
Q8IWX8	Calcium homeostasis endoplasmic reticulum protein OS=Homo sapiens OX=9606 GN=CHERP PE=1 SV=3 - [CHERP_HUMAN]	21.07	5	15	15	35	4.49685e+07	1.1615e+07	63.9801	21.07	15	25	26.6142	10.92	8	10	916	103.637	9.0415
A0A024QYX3	RNA binding motif (RNP1, RRM) protein 3, isoform CRA_c OS=Homo sapiens OX=9606 GN=RBM3 PE=4 SV=1 - [A0A024QYX3_HUMAN]	21.02	1	2	2	3	8.36521e+06	4.00792e+06	4.7486	21.02	2	2	0	11.46	1	1	157	17.16	8.90967
B4DWX6	cDNA FLJ53936, highly similar to Medium-chain specific acyl-CoA dehydrogenase, mitochondrial OS=Homo sapiens OX=9606 PE=2 SV=1 - [B4DWX6_HUMAN]	11.95	11	4	4	5	0	5.23688e+06		0			13.0898	11.95	4	5	385	42.4595	6.43018
H7C3X5	Syntaxin-5 (Fragment) OS=Homo sapiens OX=9606 GN=STX5 PE=1 SV=1 - [H7C3X5_HUMAN]	55.7	4	4	4	6	0	5.22304e+06		0			20.6772	55.7	4	6	158	17.5999	7.06396
H0YBT3	CCR4-NOT transcription complex subunit 7 (Fragment) OS=Homo sapiens OX=9606 GN=CNOT7 PE=1 SV=1 - [H0YBT3_HUMAN]	20.88	5	1	1	1	2.02001e+06	0	2.20512	20.88	1	1					91	10.501	4.80518
Q53HE2	Triosephosphate isomerase (Fragment) OS=Homo sapiens OX=9606 PE=2 SV=1 - [Q53HE2_HUMAN]	20.88	8	6	6	7	1.65046e+06	4.87434e+06	2.07921	5.22	1	1	17.5022	20.88	6	6	249	26.6958	7.32764
Q8IX12	Cell division cycle and apoptosis regulator protein 1 OS=Homo sapiens OX=9606 GN=CCAR1 PE=1 SV=2 - [CCAR1_HUMAN]	20.78	6	20	20	25	1.59223e+07	1.26432e+06	72.1779	20.78	20	23	5.32787	2.87	2	2	1150	132.739	5.75732
E9PPH5	Acidic leucine-rich nuclear phosphoprotein 32 family member E (Fragment) OS=Homo sapiens OX=9606 GN=ANP32E PE=1 SV=1 - [E9PPH5_HUMAN]	18.42	8	4	4	5	0	5.2162e+06					17.5383	18.42	4	5	114	13.1204	4.22119
Q9UPN6	SR-related and CTD-associated factor 8 OS=Homo sapiens OX=9606 GN=SCAF8 PE=1 SV=1 - [SCAF8_HUMAN]	20.77	8	15	17	33	1.10964e+07	9.4344e+06	38.0026	16.99	15	16	46.2432	16.05	13	17	1271	140.433	8.29443
A0A024RAQ1	Cold shock domain protein A, isoform CRA_a OS=Homo sapiens OX=9606 GN=CSDA PE=4 SV=1 - [A0A024RAQ1_HUMAN]	20.7	8	2	5	13	7.72209e+06	7.44948e+06	19.995	20.7	5	8	16.618	20.7	4	5	372	40.066	9.77393
A6NLN1	Polypyrimidine tract binding protein 1, isoform CRA_b OS=Homo sapiens OX=9606 GN=PTBP1 PE=1 SV=4 - [A6NLN1_HUMAN]	20.68	18	8	8	20	1.83763e+07	1.9755e+07	33.393	20.68	8	10	32.2425	18.98	7	10	527	56.4753	9.37842
A0A0E3DDA8	MHC class I antigen (Fragment) OS=Homo sapiens OX=9606 GN=HLA-B PE=3 SV=1 - [A0A0E3DDA8_HUMAN]	18.78	54	0	2	3	0	5.17704e+06					9.20202	18.78	2	3	181	21.0612	5.49072
Q0QF37	Malate dehydrogenase (Fragment) OS=Homo sapiens OX=9606 GN=MDH2 PE=2 SV=1 - [Q0QF37_HUMAN]	10.82	6	2	2	2	0	5.16441e+06		0			7.27702	10.82	2	2	305	31.9488	7.88428
F8VX11	Eukaryotic translation initiation factor 4B (Fragment) OS=Homo sapiens OX=9606 GN=EIF4B PE=1 SV=1 - [F8VX11_HUMAN]	11.39	12	2	2	3	3.10385e+06	5.07906e+06	0	6.94	1	1	5.12274	4.44	1	2	360	41.4303	6.34131
O95251	Histone acetyltransferase KAT7 OS=Homo sapiens OX=9606 GN=KAT7 PE=1 SV=1 - [KAT7_HUMAN]	20.46	7	10	10	20	1.02517e+07	5.19344e+06	44.2862	17.68	9	13	22.9477	15.71	6	7	611	70.5981	8.85107
P38159	RNA-binding motif protein, X chromosome OS=Homo sapiens OX=9606 GN=RBMX PE=1 SV=3 - [RBMX_HUMAN]	20.46	14	6	6	10	1.56099e+07	6.57779e+06	22.1794	20.46	6	7	8.27291	5.88	2	3	391	42.3063	10.0522
A0A0S2Z410	Epididymis secretory sperm binding protein (Fragment) OS=Homo sapiens OX=9606 GN=HSD17B10 PE=2 SV=1 - [A0A0S2Z410_HUMAN]	32.95	3	5	5	8	0	5.0735e+06		0			28.3011	32.95	5	8	261	26.9061	7.78174
F8WE41	Nuclear cap-binding protein subunit 2 OS=Homo sapiens OX=9606 GN=NCBP2 PE=1 SV=1 - [F8WE41_HUMAN]	20.37	3	1	1	2	4.36267e+06	1.35114e+06	2.99793	20.37	1	1	2.08166	20.37	1	1	54	6.19524	10.1548
E9PMI6	Methylosome subunit pICln OS=Homo sapiens OX=9606 GN=CLNS1A PE=1 SV=1 - [E9PMI6_HUMAN]	7.78	4	1	1	1	0	5.00412e+06					2.68638	7.78	1	1	167	18.2477	4.41162
Q86UE4	Protein LYRIC OS=Homo sapiens OX=9606 GN=MTDH PE=1 SV=2 - [LYRIC_HUMAN]	10.82	2	4	4	5	0	4.92034e+06		0			16.2896	10.82	4	5	582	63.7988	9.31982
C9JNP9	Ubiquitin recognition factor in ER-associated degradation protein 1 (Fragment) OS=Homo sapiens OX=9606 GN=UFD1 PE=1 SV=1 - [C9JNP9_HUMAN]	24.53	6	2	2	2	0	4863258		0			6.31222	24.53	2	2	159	17.5417	4.75439
H3BN98	Uncharacterized protein (Fragment) OS=Homo sapiens OX=9606 PE=4 SV=2 - [H3BN98_HUMAN]	20.25	9	1	5	16	1.95341e+07	1.29345e+07	19.784	13.08	3	7	26.1526	20.25	5	9	237	27.1504	9.5542
A0A024RBK4	TRAF-type zinc finger domain containing 1, isoform CRA_a OS=Homo sapiens OX=9606 GN=TRAFD1 PE=4 SV=1 - [A0A024RBK4_HUMAN]	3.78	2	2	2	2	0	4.85881e+06		0			5.22432	3.78	2	2	582	64.8001	5.2876
P81605	Dermcidin OS=Homo sapiens OX=9606 GN=DCD PE=1 SV=2 - [DCD_HUMAN]	20	1	2	2	3	1.01651e+07	4.16578e+06	2.25295	10	1	1	4.4376	20	2	2	110	11.2768	6.53662
A0A024R8A7	HCG31253, isoform CRA_a OS=Homo sapiens OX=9606 GN=hCG_31253 PE=4 SV=1 - [A0A024R8A7_HUMAN]	19.93	2	7	7	11	3.93606e+06	1.78583e+06	19.2126	14.34	5	6	14.9407	13.29	5	5	572	61.6022	8.38232
F8WJN3	Cleavage and polyadenylation-specificity factor subunit 6 OS=Homo sapiens OX=9606 GN=CPSF6 PE=1 SV=1 - [F8WJN3_HUMAN]	19.87	7	8	8	15	1.2613e+07	2.50622e+06	34.4225	19.87	8	11	12.3484	14.02	4	4	478	52.2378	6.43018
O75146	Huntingtin-interacting protein 1-related protein OS=Homo sapiens OX=9606 GN=HIP1R PE=1 SV=2 - [HIP1R_HUMAN]	19.85	7	16	16	23	7.86248e+06	3.68665e+06	41.7591	17.88	14	15	24.8756	11.14	8	8	1068	119.315	6.66846
P37108	Signal recognition particle 14 kDa protein OS=Homo sapiens OX=9606 GN=SRP14 PE=1 SV=2 - [SRP14_HUMAN]	19.85	2	3	3	4	1.12431e+06	1.14057e+06	2.94631	9.56	1	1	6.92146	19.85	3	3	136	14.5608	10.0376
Q96CA8	CDC2L2 protein (Fragment) OS=Homo sapiens OX=9606 GN=CDC2L2 PE=2 SV=1 - [Q96CA8_HUMAN]	19.83	15	10	10	13	6.19839e+06	2.86704e+06	15.4278	10.13	5	6	14.8819	12.07	7	7	464	52.3734	5.08447
A0A0S2Z591	HCLS1 associated protein X-1 isoform 1 (Fragment) OS=Homo sapiens OX=9606 GN=HAX1 PE=2 SV=1 - [A0A0S2Z591_HUMAN]	34.05	5	6	6	6	0	4.83081e+06					20.2415	34.05	6	6	279	31.6011	4.91943
Q9UHB9	Signal recognition particle subunit SRP68 OS=Homo sapiens OX=9606 GN=SRP68 PE=1 SV=2 - [SRP68_HUMAN]	12.76	5	5	5	6	0	4.77827e+06	0	3.83	1	1	14.4596	12.76	5	5	627	70.6856	8.55811
Q9Y3F4	Serine-threonine kinase receptor-associated protein OS=Homo sapiens OX=9606 GN=STRAP PE=1 SV=1 - [STRAP_HUMAN]	19.71	3	5	5	7	1.30874e+06	3.00856e+06	7.72223	13.14	3	3	9.92277	16.86	4	4	350	38.414	5.12256
A6NLH6	Protein cornichon homolog 4 OS=Homo sapiens OX=9606 GN=CNIH4 PE=1 SV=1 - [A6NLH6_HUMAN]	14.6	3	1	1	1	0	4.76775e+06		0			3.08237	14.6	1	1	137	15.7599	6.96143
A0A2U3TZY2	Caseinolytic peptidase B protein homolog OS=Homo sapiens OX=9606 GN=CLPB PE=1 SV=1 - [A0A2U3TZY2_HUMAN]	19.65	7	6	10	14	2.58853e+06	3.89265e+06	11.1738	9.68	4	4	22.6512	15.9	9	10	692	76.8051	9.12939
Q52LJ0	Protein FAM98B OS=Homo sapiens OX=9606 GN=FAM98B PE=1 SV=2 - [FA98B_HUMAN]	19.63	2	4	7	33	3.75159e+07	2.82726e+07	40.724	19.63	6	14	55.5613	19.63	7	19	433	45.5187	8.68994
A0A2R8Y602	Caseinolytic peptidase B protein homolog (Fragment) OS=Homo sapiens OX=9606 GN=CLPB PE=1 SV=1 - [A0A2R8Y602_HUMAN]	19.63	2	1	5	10	2.90443e+06	3.74616e+06	13.1471	16.49	4	5	10.7607	12.83	4	5	382	43.3244	6.96143
B7Z8M9	cDNA FLJ58824, highly similar to Periphilin-1 OS=Homo sapiens OX=9606 PE=2 SV=1 - [B7Z8M9_HUMAN]	19.56	6	1	6	10	7.65787e+06	4.82267e+06	13.3086	17.63	5	5	12.4722	12.67	4	5	363	41.1015	8.00146
E9PJ29	Out at first protein homolog OS=Homo sapiens OX=9606 GN=OAF PE=1 SV=1 - [E9PJ29_HUMAN]	10.83	2	1	1	1	0	4.68155e+06		0			2.29072	10.83	1	1	157	18.0798	7.63525
H7C5F2	28S ribosomal protein S22, mitochondrial (Fragment) OS=Homo sapiens OX=9606 GN=MRPS22 PE=1 SV=1 - [H7C5F2_HUMAN]	19.39	7	3	3	3	804065	650081	1.89436	6.67	1	1	6.90181	19.39	2	2	165	18.6717	8.27979
Q53SS8	Epididymis secretory protein Li 85 OS=Homo sapiens OX=9606 GN=PCBP1 PE=2 SV=1 - [Q53SS8_HUMAN]	19.38	2	2	4	13	9.38921e+06	1.2303e+07	18.6414	19.38	4	6	23.6585	12.36	3	7	356	37.4739	7.09326
Q8N4P8	GTPBP4 protein (Fragment) OS=Homo sapiens OX=9606 GN=GTPBP4 PE=2 SV=1 - [Q8N4P8_HUMAN]	19.3	6	11	11	14	2.11258e+06	4.89341e+06	7.50091	7.28	4	4	25.8222	16.77	10	10	632	73.6628	9.5542
A0A024R254	Melanoma antigen family D, 1, isoform CRA_a OS=Homo sapiens OX=9606 GN=MAGED1 PE=4 SV=1 - [A0A024R254_HUMAN]	19.28	14	10	11	12	970065	9.06797e+06	2.03967	1.03	1	1	32.8131	19.28	11	11	778	86.1252	5.8335
B7Z972	Protein-L-isoaspartate O-methyltransferase OS=Homo sapiens OX=9606 PE=2 SV=1 - [B7Z972_HUMAN]	19.27	6	2	2	2	2.11062e+06	6.11815e+06	2.45964	5.73	1	1	2.04879	13.54	1	1	192	20.6696	6.87354
O60762	Dolichol-phosphate mannosyltransferase subunit 1 OS=Homo sapiens OX=9606 GN=DPM1 PE=1 SV=1 - [DPM1_HUMAN]	19.23	5	4	4	6	1.6199e+06	9.53425e+06	3.50789	4.23	1	1	15.9772	19.23	4	5	260	29.6158	9.56885
J3QL05	Serine/arginine-rich-splicing factor 2 (Fragment) OS=Homo sapiens OX=9606 GN=SRSF2 PE=1 SV=1 - [J3QL05_HUMAN]	19.23	12	2	2	8	4.40661e+07	1.27821e+07	16.0264	19.23	2	5	9.41427	19.23	2	3	130	15.1466	10.9604
A0A024QZZ7	Histone H2B OS=Homo sapiens OX=9606 GN=HIST1H2BD PE=3 SV=1 - [A0A024QZZ7_HUMAN]	19.05	22	2	2	8	4.19822e+07	3.68336e+07	13.8885	19.05	2	4	13.4827	19.05	2	4	126	13.9276	10.3159
Q9Y6M1	Insulin-like growth factor 2 mRNA-binding protein 2 OS=Homo sapiens OX=9606 GN=IGF2BP2 PE=1 SV=2 - [IF2B2_HUMAN]	19.03	3	6	8	15	1.13047e+08	5.80926e+06	21.879	19.03	8	9	15.2694	11.85	5	6	599	66.0806	8.45557
V9HWB9	L-lactate dehydrogenase OS=Homo sapiens OX=9606 GN=HEL-S-133P PE=2 SV=1 - [V9HWB9_HUMAN]	18.98	24	4	6	7	1.76936e+06	3.25374e+06	7.73017	9.94	3	3	9.37775	12.65	4	4	332	36.6654	8.26514
L0R8E5	Alternative protein SF1 OS=Homo sapiens OX=9606 GN=SF1 PE=4 SV=1 - [L0R8E5_HUMAN]	18.92	2	1	1	4	5.14212e+06	4.53174e+06	4.29668	18.92	1	2	7.47937	18.92	1	2	111	11.6874	9.42236
B3KPZ8	cDNA FLJ32530 fis, clone SMINT2000185, highly similar to TRANSKETOLASE OS=Homo sapiens OX=9606 PE=2 SV=1 - [B3KPZ8_HUMAN]	16.48	9	3	3	3	0	4.64258e+06		0			10.7897	16.48	3	3	358	38.8632	7.72314
Q8TEX9	Importin-4 OS=Homo sapiens OX=9606 GN=IPO4 PE=1 SV=2 - [IPO4_HUMAN]	7.49	17	5	5	5	0	4.63609e+06					17.1758	7.49	5	5	1081	118.64	4.95752
A0A1U9X7J2	Casein kinase II subunit beta OS=Homo sapiens OX=9606 PE=3 SV=1 - [A0A1U9X7J2_HUMAN]	18.87	13	3	3	6	7.42963e+06	1.32281e+06	12.8489	18.87	3	4	5.86665	14.62	2	2	212	24.6689	5.5542
A0A0F7L0Q8	Fragile X mental retardation autosomal homolog variant p5FK OS=Homo sapiens OX=9606 GN=FXR1 PE=2 SV=1 - [A0A0F7L0Q8_HUMAN]	18.82	22	7	8	13	7.66467e+06	6.4422e+06	24.5773	16.97	7	7	16.3826	10.08	5	6	595	67.2296	7.28369
A0A087X1Q1	Cellular tumor antigen p53 OS=Homo sapiens OX=9606 GN=TP53 PE=1 SV=1 - [A0A087X1Q1_HUMAN]	18.8	118	1	4	8	1.38361e+07	5.0483e+06	13.7214	17.09	3	4	10.5301	18.8	4	4	234	26.5521	8.52881
Q8ND56	Protein LSM14 homolog A OS=Homo sapiens OX=9606 GN=LSM14A PE=1 SV=3 - [LS14A_HUMAN]	18.79	12	6	7	9	9.12743e+06	8.67823e+06	2.7316	7.34	2	2	13.2064	18.79	6	7	463	50.4991	9.5249
B4DHS3	cDNA FLJ57984, highly similar to Nucleolysin TIAR OS=Homo sapiens OX=9606 PE=2 SV=1 - [B4DHS3_HUMAN]	18.78	13	3	3	3	2.05372e+06	554125	4.5424	12.71	2	2	2.57401	6.08	1	1	181	20.3672	9.49561
O95292	Vesicle-associated membrane protein-associated protein B/C OS=Homo sapiens OX=9606 GN=VAPB PE=1 SV=3 - [VAPB_HUMAN]	23.46	7	4	5	5	0	4.61221e+06					16.4528	23.46	5	5	243	27.2111	7.29834
Q6FHM6	Ribonucloprotein OS=Homo sapiens OX=9606 GN=NHP2L1 PE=2 SV=1 - [Q6FHM6_HUMAN]	18.75	4	3	3	4	3.18731e+06	1.66124e+06	6.93465	18.75	3	3	2.23405	9.38	1	1	128	14.1646	8.45557
O75821	Eukaryotic translation initiation factor 3 subunit G OS=Homo sapiens OX=9606 GN=EIF3G PE=1 SV=2 - [EIF3G_HUMAN]	18.75	10	5	5	8	2.67104e+06	4.6033e+06	6.24264	11.88	2	2	18.2243	18.75	5	6	320	35.5889	6.12549
Q49AN9	Small nuclear ribonucleoprotein G OS=Homo sapiens OX=9606 GN=SNRPG PE=1 SV=1 - [Q49AN9_HUMAN]	18.75	4	1	1	1	1.92901e+06	0	2.14637	18.75	1	1					64	7.09667	7.18115
B3KRR4	Peptidyl-prolyl cis-trans isomerase OS=Homo sapiens OX=9606 PE=2 SV=1 - [B3KRR4_HUMAN]	18.75	6	6	6	8	9.4684e+06	6.84261e+06	16.6106	18.75	6	6	5.2344	7.07	2	2	368	42.0211	4.90674
Q9BXP5	Serrate RNA effector molecule homolog OS=Homo sapiens OX=9606 GN=SRRT PE=1 SV=1 - [SRRT_HUMAN]	18.72	7	16	16	27	6.03949e+06	5.62792e+06	31.8569	10.84	9	11	44.9848	16.89	13	16	876	100.604	5.96045
E5RIM1	E3 SUMO-protein ligase NSE2 (Fragment) OS=Homo sapiens OX=9606 GN=NSMCE2 PE=1 SV=1 - [E5RIM1_HUMAN]	18.71	6	3	3	3	3.81848e+06	0	10.0437	18.71	3	3		0			139	15.4758	6.56592
Q9BVI4	Nucleolar complex protein 4 homolog OS=Homo sapiens OX=9606 GN=NOC4L PE=1 SV=1 - [NOC4L_HUMAN]	18.6	2	5	5	6	5.03327e+06	3.31553e+06	4.31725	5.81	2	2	10.2245	16.86	4	4	516	58.4307	7.48877
H7BY91	60S ribosomal protein L36a OS=Homo sapiens OX=9606 GN=RPL36A PE=4 SV=2 - [H7BY91_HUMAN]	18.57	7	1	1	2	2.67549e+06	1.6493e+06	2.17348	18.57	1	1	2.16231	18.57	1	1	70	8.23843	10.4038
Q5SY16	Polynucleotide 5'-hydroxyl-kinase NOL9 OS=Homo sapiens OX=9606 GN=NOL9 PE=1 SV=1 - [NOL9_HUMAN]	8.97	1	4	4	4	0	4.58792e+06		0			11.5039	8.97	4	4	702	79.2722	9.12939
Q6ZVB2	cDNA FLJ42798 fis, clone BRAWH3008931 OS=Homo sapiens OX=9606 PE=2 SV=1 - [Q6ZVB2_HUMAN]	11.18	7	1	1	1	0	4.57226e+06					1.85247	11.18	1	1	152	16.1146	4.37354
G3V1A4	Cofilin 1 (Non-muscle), isoform CRA_a OS=Homo sapiens OX=9606 GN=CFL1 PE=1 SV=1 - [G3V1A4_HUMAN]	16.78	8	2	2	2	0	4565914					5.92932	16.78	2	2	149	16.8008	8.35303
Q7Z7H5	Transmembrane emp24 domain-containing protein 4 OS=Homo sapiens OX=9606 GN=TMED4 PE=1 SV=1 - [TMED4_HUMAN]	11.45	1	3	3	3	0	4.52933e+06		0			6.77678	11.45	3	3	227	25.9263	8.27979
P51571	Translocon-associated protein subunit delta OS=Homo sapiens OX=9606 GN=SSR4 PE=1 SV=1 - [SSRD_HUMAN]	19.65	2	3	3	3	0	4.51679e+06		0			8.69996	19.65	3	3	173	18.9866	6.15088
Q6PIX2	SFPQ protein (Fragment) OS=Homo sapiens OX=9606 GN=SFPQ PE=2 SV=1 - [Q6PIX2_HUMAN]	18.29	5	6	7	17	1.10349e+07	7.59082e+06	29.9912	18.29	7	10	18.998	16.76	6	7	525	55.4353	9.89111
B4DSE2	cDNA FLJ57277, highly similar to Tripeptidyl-peptidase 1 OS=Homo sapiens OX=9606 PE=2 SV=1 - [B4DSE2_HUMAN]	17.92	13	4	4	4	0	4.45835e+06		0			13.5124	17.92	4	4	385	41.6495	5.45264
Q8N954	G patch domain-containing protein 11 OS=Homo sapiens OX=9606 GN=GPATCH11 PE=1 SV=4 - [GPT11_HUMAN]	18.25	1	3	3	3	1.77467e+06	573235	8.13097	13.33	2	2	2.81503	4.91	1	1	285	33.2566	5.85889
C9JLU1	DNA-directed RNA polymerases I, II, and III subunit RPABC3 (Fragment) OS=Homo sapiens OX=9606 GN=POLR2H PE=1 SV=8 - [C9JLU1_HUMAN]	18.24	2	1	1	1	532293	0	2.30197	18.24	1	1					148	16.9143	4.67822
A0A384NKX5	Epididymis secretory sperm binding protein OS=Homo sapiens OX=9606 PE=2 SV=1 - [A0A384NKX5_HUMAN]	18.2	7	1	10	36	1.69694e+08	1.53005e+08	54.3586	17.11	8	18	61.3791	14.15	8	18	643	70.9842	6.13818
D6RF65	U3 small nucleolar RNA-associated protein 15 homolog (Fragment) OS=Homo sapiens OX=9606 GN=UTP15 PE=1 SV=1 - [D6RF65_HUMAN]	27.69	3	1	1	1	0	4.45711e+06					2.01424	27.69	1	1	65	7.4088	8.99756
H3BRG4	Cytochrome b-c1 complex subunit 2, mitochondrial OS=Homo sapiens OX=9606 GN=UQCRC2 PE=1 SV=1 - [H3BRG4_HUMAN]	12.38	7	3	3	4	0	4.34437e+06		0			12.4978	12.38	3	4	412	44.607	8.99756
O14602	Eukaryotic translation initiation factor 1A, Y-chromosomal OS=Homo sapiens OX=9606 GN=EIF1AY PE=1 SV=4 - [IF1AY_HUMAN]	26.39	4	3	3	3	0	4.33299e+06		0			7.38826	26.39	3	3	144	16.4323	5.23682
A0A0D9SEM4	Serine/arginine-rich-splicing factor 4 (Fragment) OS=Homo sapiens OX=9606 GN=SRSF4 PE=1 SV=1 - [A0A0D9SEM4_HUMAN]	17.99	7	3	7	16	4.8537e+07	8.48006e+06	29.0482	17.99	7	11	11.7694	10.58	4	5	378	43.6217	11.0776
B2RE46	Dolichyl-diphosphooligosaccharide--protein glycosyltransferase subunit 2 OS=Homo sapiens OX=9606 PE=2 SV=1 - [B2RE46_HUMAN]	12.52	6	6	6	6	0	4.1814e+06		0			19.0988	12.52	6	6	631	69.2911	5.78271
E9PNU1	Nucleoside diphosphate kinase 7 OS=Homo sapiens OX=9606 GN=NME7 PE=1 SV=1 - [E9PNU1_HUMAN]	17.97	5	4	4	4	1.75746e+06	579300	5.99666	14.45	3	3	1.82413	3.52	1	1	256	28.8697	8.08936
P50402	Emerin OS=Homo sapiens OX=9606 GN=EMD PE=1 SV=1 - [EMD_HUMAN]	20.47	2	4	4	6	0	4.15886e+06		0			9.55566	20.47	4	6	254	28.9759	5.50342
Q9BR63	FARSB protein (Fragment) OS=Homo sapiens OX=9606 GN=FARSB PE=2 SV=2 - [Q9BR63_HUMAN]	17.95	4	9	9	14	4.33866e+06	4.75569e+06	16.1033	9.57	5	5	24.0864	16.07	8	9	585	65.6594	6.84424
D3DSW1	HCG1640171, isoform CRA_a OS=Homo sapiens OX=9606 GN=hCG_1640171 PE=4 SV=1 - [D3DSW1_HUMAN]	6.31	2	1	1	1	0	4.07743e+06		0			2.08134	6.31	1	1	222	25.591	8.45557
A0A384NL45	Epididymis secretory sperm binding protein OS=Homo sapiens OX=9606 PE=2 SV=1 - [A0A384NL45_HUMAN]	3.25	5	1	1	1	0	4.06693e+06		0			3.0852	3.25	1	1	308	36.0378	9.46631
A0A5C2GYW0	IG c930_light_IGKV2D-29_IGKJ1 (Fragment) OS=Homo sapiens OX=9606 PE=2 SV=1 - [A0A5C2GYW0_HUMAN]	17.86	197	1	2	9	1.72828e+08	8.59841e+07	9.13293	11.61	1	3	17.1201	17.86	2	6	112	12.1661	7.28369
F8VQF4	CCR4-NOT transcription complex subunit 2 (Fragment) OS=Homo sapiens OX=9606 GN=CNOT2 PE=1 SV=1 - [F8VQF4_HUMAN]	11.11	9	1	1	1	0	3.96497e+06					3.06874	11.11	1	1	144	15.7364	5.08447
A0A0S2Z3L2	ATPase Ca++ transporting cardiac muscle slow twitch 2 isoform 1 (Fragment) OS=Homo sapiens OX=9606 GN=ATP2A2 PE=2 SV=1 - [A0A0S2Z3L2_HUMAN]	6.14	12	4	4	4	0	3.96369e+06		0			9.87844	6.14	4	4	1042	114.683	5.33838
P33981	Dual specificity protein kinase TTK OS=Homo sapiens OX=9606 GN=TTK PE=1 SV=2 - [TTK_HUMAN]	17.74	4	11	11	17	1.89328e+06	4.8765e+06	8.35235	4.9	3	3	44.0587	17.74	11	14	857	97.0111	8.1626
Q5JW84	Glutathione S-transferase A3 (Fragment) OS=Homo sapiens OX=9606 GN=GSTA3 PE=1 SV=2 - [Q5JW84_HUMAN]	17.59	2	1	1	1	9.63229e+07	0	2.12199	17.59	1	1		0			108	12.5205	5.07178
O75400	Pre-mRNA-processing factor 40 homolog A OS=Homo sapiens OX=9606 GN=PRPF40A PE=1 SV=2 - [PR40A_HUMAN]	17.55	7	3	13	16	1.51756e+07	2.54117e+06	40.2296	17.55	13	15	2.61276	0.94	1	1	957	108.737	7.56201
O43747	AP-1 complex subunit gamma-1 OS=Homo sapiens OX=9606 GN=AP1G1 PE=1 SV=5 - [AP1G1_HUMAN]	17.52	17	10	10	14	5.46153e+06	857283	32.2532	17.52	10	11	7.56941	3.41	3	3	822	91.2931	6.80029
B4DPY2	cDNA FLJ59286, highly similar to Pre-mRNA-processing factor 40 homolog A (Fragment) OS=Homo sapiens OX=9606 PE=2 SV=1 - [B4DPY2_HUMAN]	17.4	2	1	11	13	1.51756e+07	2.54117e+06	31.101	17.4	11	12	2.61276	1.1	1	1	816	92.8389	8.14795
Q92522	Histone H1.10 OS=Homo sapiens OX=9606 GN=H1-10 PE=1 SV=1 - [H1X_HUMAN]	17.37	1	3	3	6	4.03221e+06	3.8326e+06	8.95566	17.37	3	3	8.90191	17.37	3	3	213	22.4735	10.7554
E9PH38	Serine/threonine-protein phosphatase 2A 65 kDa regulatory subunit A alpha isoform (Fragment) OS=Homo sapiens OX=9606 GN=PPP2R1A PE=1 SV=2 - [E9PH38_HUMAN]	15.15	9	1	1	2	0	3.95855e+06					7.51832	15.15	1	2	132	14.6097	8.44092
Q8N6F2	MRPS27 protein OS=Homo sapiens OX=9606 PE=2 SV=1 - [Q8N6F2_HUMAN]	17.26	7	2	2	2	514642	698754	2.87889	8.33	1	1	3.13138	8.93	1	1	168	18.9407	4.76709
O75319	RNA/RNP complex-1-interacting phosphatase OS=Homo sapiens OX=9606 GN=DUSP11 PE=1 SV=2 - [DUS11_HUMAN]	17.24	2	4	4	5	3.27078e+06	3.56333e+06	10.6577	13.26	3	3	7.6173	8.22	2	2	377	43.683	9.29053
K7EPQ7	Protein YIF1B OS=Homo sapiens OX=9606 GN=YIF1B PE=1 SV=1 - [K7EPQ7_HUMAN]	5.24	2	1	1	1	0	3.91551e+06					3.00707	5.24	1	1	248	26.9069	5.87158
Q8TAS0	ATP synthase subunit gamma (Fragment) OS=Homo sapiens OX=9606 PE=2 SV=1 - [Q8TAS0_HUMAN]	18.9	3	3	3	3	0	3.90814e+06		0			9.92118	18.9	3	3	291	32.2269	9.11475
A0A024RCU9	SFRS protein kinase 1, isoform CRA_e OS=Homo sapiens OX=9606 GN=SRPK1 PE=4 SV=1 - [A0A024RCU9_HUMAN]	17.15	15	6	6	7	4.63895e+06	2.59629e+06	10.8405	9.31	3	3	8.37436	10.77	4	4	548	61.9241	5.69385
V9HWE9	Epididymis secretory protein Li 22 OS=Homo sapiens OX=9606 GN=HEL-S-22 PE=2 SV=1 - [V9HWE9_HUMAN]	17.14	6	2	2	5	3.00612e+06	8.21957e+06	4.18842	7.62	1	1	14.0995	17.14	2	4	210	23.341	5.64307
P56537	Eukaryotic translation initiation factor 6 OS=Homo sapiens OX=9606 GN=EIF6 PE=1 SV=1 - [IF6_HUMAN]	17.14	3	3	3	7	5.6431e+06	1.00681e+07	9.98552	11.43	2	3	13.5733	17.14	3	4	245	26.5822	4.67822
Q0VGD6	HNRPR protein (Fragment) OS=Homo sapiens OX=9606 GN=HNRPR PE=2 SV=1 - [Q0VGD6_HUMAN]	17.13	9	5	8	12	1.37004e+07	7.59391e+06	20.5916	14.83	7	8	11.7896	8.4	4	4	607	67.8188	8.90967
Q6LAF9	Cathepsin B (Fragment) OS=Homo sapiens OX=9606 PE=2 SV=1 - [Q6LAF9_HUMAN]	9.23	5	1	1	1	0	3.90098e+06					2.49493	9.23	1	1	195	21.2227	5.47803
V9GYP5	Ribosomal RNA small subunit methyltransferase NEP1 (Fragment) OS=Homo sapiens OX=9606 GN=EMG1 PE=1 SV=2 - [V9GYP5_HUMAN]	17.05	8	3	3	5	3.43051e+06	4.05611e+06	9.99424	17.05	3	3	6.46904	11.52	2	2	217	23.7746	9.30518
A0A3B3IRK6	Mannosyl-oligosaccharide glucosidase (Fragment) OS=Homo sapiens OX=9606 GN=MOGS PE=1 SV=1 - [A0A3B3IRK6_HUMAN]	23.22	8	11	11	11	0	3.85306e+06		0			26.521	23.22	11	11	715	78.5238	8.35303
A0A5C2FYL5	IGL c1320_light_IGKV1-9_IGKJ4 (Fragment) OS=Homo sapiens OX=9606 PE=2 SV=1 - [A0A5C2FYL5_HUMAN]	16.98	2	1	1	2	3.49535e+06	1.95678e+06	2.48726	16.98	1	1	2.26248	16.98	1	1	106	11.4617	7.12256
C9J3L8	Translocon-associated protein subunit alpha OS=Homo sapiens OX=9606 GN=SSR1 PE=1 SV=1 - [C9J3L8_HUMAN]	7.17	7	2	2	2	0	3.81249e+06		0			5.11007	7.17	2	2	265	29.5548	4.29736
B1AK87	F-actin-capping protein subunit beta OS=Homo sapiens OX=9606 GN=CAPZB PE=1 SV=1 - [B1AK87_HUMAN]	16.92	8	4	4	4	1.71829e+06	0	9.33323	16.92	4	4		0			260	29.2768	6.91748
E9PM04	DCN1-like protein OS=Homo sapiens OX=9606 GN=DCUN1D5 PE=1 SV=1 - [E9PM04_HUMAN]	6.58	4	1	1	1	0	3.77421e+06					2.23115	6.58	1	1	152	17.844	8.76318
Q68D64	Uncharacterized protein DKFZp686E23276 (Fragment) OS=Homo sapiens OX=9606 GN=DKFZp686E23276 PE=2 SV=1 - [Q68D64_HUMAN]	3.96	9	1	1	1	0	3.7653e+06					2.46282	3.96	1	1	328	37.0222	7.94287
A0A5C2G290	IGL c2065_light_IGKV3-15_IGKJ1 (Fragment) OS=Homo sapiens OX=9606 PE=2 SV=1 - [A0A5C2G290_HUMAN]	16.82	3	1	1	4	1.01069e+07	8.9848e+06	4.96839	16.82	1	2	4.95091	16.82	1	2	107	11.6367	8.52881
A0A5C2FWS8	IGL c365_light_IGKV1D-39_IGKJ2 (Fragment) OS=Homo sapiens OX=9606 PE=2 SV=1 - [A0A5C2FWS8_HUMAN]	16.82	2	1	1	8	7.7714e+07	6.8322e+07	11.3465	16.82	1	4	11.4869	16.82	1	4	107	11.7628	8.47021
B4DSN5	Tyrosine-protein phosphatase non-receptor type OS=Homo sapiens OX=9606 GN=PTPN1 PE=1 SV=1 - [B4DSN5_HUMAN]	12.43	2	3	3	3	0	3.7624e+06		0			9.85861	12.43	3	3	362	41.2335	5.97314
P49411	Elongation factor Tu, mitochondrial OS=Homo sapiens OX=9606 GN=TUFM PE=1 SV=2 - [EFTU_HUMAN]	16.81	2	6	6	9	2.4324e+06	4.53017e+06	3.83772	3.54	1	1	19.736	16.81	6	8	452	49.5102	7.60596
A0A5C2GMH8	IG c377_light_IGKV4-1_IGKJ4 (Fragment) OS=Homo sapiens OX=9606 PE=2 SV=1 - [A0A5C2GMH8_HUMAN]	16.81	1	1	1	2	5.67963e+06	5.09191e+06	3.57838	16.81	1	1	2.81201	16.81	1	1	113	12.3541	8.42627
A8KA83	Epididymis secretory sperm binding protein OS=Homo sapiens OX=9606 PE=1 SV=1 - [A8KA83_HUMAN]	12.81	2	1	2	2	0	3.75799e+06		0			3.23506	12.81	2	2	242	27.3	8.6167
Q96MR6	Cilia- and flagella-associated protein 57 OS=Homo sapiens OX=9606 GN=CFAP57 PE=2 SV=3 - [CFA57_HUMAN]	0.8	2	1	1	1	0	3.75175e+06		0			0	0.8	1	1	1250	144.87	5.79541
Q9NR30	Nucleolar RNA helicase 2 OS=Homo sapiens OX=9606 GN=DDX21 PE=1 SV=5 - [DDX21_HUMAN]	16.73	7	11	11	13	4.94699e+06	3.32726e+06	21.2203	12.52	8	8	14.397	7.54	5	5	783	87.2904	9.27588
A0A384MDT2	Epididymis secretory sperm binding protein OS=Homo sapiens OX=9606 PE=2 SV=1 - [A0A384MDT2_HUMAN]	16.7	3	1	5	29	1.00807e+08	1.36341e+08	35.0182	16.7	5	13	52.1701	12.47	4	16	449	49.2323	6.30322
B4DG89	cDNA FLJ57969, highly similar to Nuclear protein localization protein 4 homolog OS=Homo sapiens OX=9606 PE=2 SV=1 - [B4DG89_HUMAN]	3.07	2	1	1	1	0	3.71604e+06		0			3.37778	3.07	1	1	456	51.5168	6.27783
A0A384MTR5	RuvB-like helicase OS=Homo sapiens OX=9606 PE=2 SV=1 - [A0A384MTR5_HUMAN]	16.67	6	5	5	7	2.45435e+06	2.87974e+06	6.30232	6.36	2	2	14.5587	16.67	5	5	456	50.1963	6.41748
E9PMD7	Serine/threonine-protein phosphatase (Fragment) OS=Homo sapiens OX=9606 GN=PPP1CA PE=1 SV=1 - [E9PMD7_HUMAN]	16.6	22	3	3	7	5.58951e+06	3.94899e+06	12.1976	16.6	3	4	8.03856	16.6	3	3	253	28.8793	4.86865
Q8WUT1	POLDIP3 protein OS=Homo sapiens OX=9606 GN=POLDIP3 PE=1 SV=1 - [Q8WUT1_HUMAN]	16.59	2	1	2	3	1.27999e+07	5.1823e+06	3.10748	7.42	1	1	6.68165	16.59	2	2	229	24.8245	10.6968
O00425	Insulin-like growth factor 2 mRNA-binding protein 3 OS=Homo sapiens OX=9606 GN=IGF2BP3 PE=1 SV=2 - [IF2B3_HUMAN]	16.58	1	4	7	12	1.1931e+08	1.19928e+07	14.9372	12.61	5	6	14.7842	10.88	5	6	579	63.6656	8.86572
O43837	Isocitrate dehydrogenase [NAD] subunit beta, mitochondrial OS=Homo sapiens OX=9606 GN=IDH3B PE=1 SV=2 - [IDH3B_HUMAN]	15.06	6	4	4	5	0	3.63149e+06		0			15.7101	15.06	4	5	385	42.1566	8.45557
A8K6K7	Glycogen [starch] synthase OS=Homo sapiens OX=9606 PE=2 SV=1 - [A8K6K7_HUMAN]	16.55	10	10	10	19	9.33768e+06	5.093e+06	34.4019	14.38	9	11	27.0441	13.57	7	8	737	83.7605	6.17627
E9PC52	Histone-binding protein RBBP7 OS=Homo sapiens OX=9606 GN=RBBP7 PE=1 SV=1 - [E9PC52_HUMAN]	11.54	12	3	3	3	0	3.60844e+06		0			10.6469	11.54	3	3	416	46.9088	5.07178
G3V5L0	Serine hydroxymethyltransferase, mitochondrial (Fragment) OS=Homo sapiens OX=9606 GN=SHMT2 PE=1 SV=1 - [G3V5L0_HUMAN]	6.51	14	1	1	1	0	3.57396e+06		0			3.72863	6.51	1	1	215	23.9499	5.89697
A0A5C2GLD5	IG c146_heavy_IGHV3-33_IGHD4-23_IGHJ4 (Fragment) OS=Homo sapiens OX=9606 PE=2 SV=1 - [A0A5C2GLD5_HUMAN]	13.56	11	1	1	1	0	3.55362e+06					2.09077	13.56	1	1	118	12.9444	8.80713
F8WAE5	Eukaryotic translation initiation factor 2A OS=Homo sapiens OX=9606 GN=EIF2A PE=1 SV=1 - [F8WAE5_HUMAN]	11.03	5	4	4	4	0	3.48589e+06		0			10.6247	11.03	4	4	580	64.4088	8.80713
P50990	T-complex protein 1 subunit theta OS=Homo sapiens OX=9606 GN=CCT8 PE=1 SV=4 - [TCPQ_HUMAN]	16.42	5	8	8	12	4.10083e+06	5.88561e+06	17.9315	12.59	6	6	17.3358	12.23	6	6	548	59.5825	5.60498
P0DMU9	Cancer/testis antigen family 45 member A10 OS=Homo sapiens OX=9606 GN=CT45A10 PE=1 SV=1 - [CT45A_HUMAN]	16.4	5	2	2	2	487839	0	5.23699	16.4	2	2		0			189	21.1318	9.5542
H0Y4R1	Inosine-5'-monophosphate dehydrogenase 2 (Fragment) OS=Homo sapiens OX=9606 GN=IMPDH2 PE=1 SV=1 - [H0Y4R1_HUMAN]	16.38	15	6	6	8	1.75693e+06	2.53444e+06	7.53282	6.6	2	2	19.8296	16.38	6	6	470	51.0352	8.17725
B4DRU0	Eukaryotic translation initiation factor 3 subunit C OS=Homo sapiens OX=9606 GN=EIF3C PE=2 SV=1 - [B4DRU0_HUMAN]	16.33	12	10	10	19	7.99322e+06	1.54672e+07	25.1062	9.8	6	7	42.8705	16.33	10	12	735	84.9132	6.81494
B3KUU7	cDNA FLJ40663 fis, clone THYMU2020289, highly similar to Dual specificity protein kinase CLK3 OS=Homo sapiens OX=9606 PE=2 SV=1 - [B3KUU7_HUMAN]	16.31	15	5	5	6	3.59738e+06	6.09138e+06	12.9674	16.31	5	5	2.87702	3.36	1	1	417	48.6013	7.7085
A2A2M0	Regulation of nuclear pre-mRNA domain-containing protein 1B (Fragment) OS=Homo sapiens OX=9606 GN=RPRD1B PE=1 SV=1 - [A2A2M0_HUMAN]	16.24	2	2	2	2	2.92394e+06	0	6.24484	16.24	2	2					197	22.1144	4.93213
Q0ZCH7	Immunglobulin heavy chain variable region (Fragment) OS=Homo sapiens OX=9606 PE=4 SV=1 - [Q0ZCH7_HUMAN]	16.24	1	1	1	1	0	0	2.60728	16.24	1	1					117	12.7172	5.40186
Q10567	AP-1 complex subunit beta-1 OS=Homo sapiens OX=9606 GN=AP1B1 PE=1 SV=2 - [AP1B1_HUMAN]	16.23	9	6	11	19	1.3306e+07	3.79316e+06	45.0485	16.23	11	14	18.0478	5.37	4	5	949	104.57	5.05908
B4DN94	cDNA FLJ58848, highly similar to Homo sapiens transcription factor IIB OS=Homo sapiens OX=9606 PE=2 SV=1 - [B4DN94_HUMAN]	16.18	2	2	2	2	2.30049e+06	565484	3.69354	9.83	1	1	0	6.36	1	1	173	20.1847	9.68604
Q8NEY8	Periphilin-1 OS=Homo sapiens OX=9606 GN=PPHLN1 PE=1 SV=2 - [PPHLN_HUMAN]	16.16	9	2	7	11	7.44579e+06	3.41716e+06	15.1253	14.63	6	6	11.0223	7.42	4	5	458	52.7051	9.11475
A0A5C2G7I4	IGH c572_heavy__IGHV3-21_IGHD5-18_IGHJ5 (Fragment) OS=Homo sapiens OX=9606 PE=2 SV=1 - [A0A5C2G7I4_HUMAN]	16.1	1	1	1	2	3.59409e+06	4.24976e+06	3.96892	16.1	1	1	4.31027	16.1	1	1	118	12.6673	5.40186
B5MC98	Prolactin regulatory element-binding protein OS=Homo sapiens OX=9606 GN=PREB PE=1 SV=1 - [B5MC98_HUMAN]	20.33	6	4	4	5	0	3.46572e+06		0			16.041	20.33	4	5	359	38.9153	7.31299
Q6NX51	Exocyst complex component 4 OS=Homo sapiens OX=9606 GN=EXOC4 PE=2 SV=1 - [Q6NX51_HUMAN]	9.55	8	6	6	7	0	3.45844e+06		0			19.4569	9.55	6	7	974	110.429	6.49365
J3KRE2	Rho GDP-dissociation inhibitor 1 OS=Homo sapiens OX=9606 GN=ARHGDIA PE=1 SV=1 - [J3KRE2_HUMAN]	11.63	4	1	1	1	0	3.44091e+06		0			2.69134	11.63	1	1	129	14.8052	4.67822
F5GZS6	4F2 cell-surface antigen heavy chain OS=Homo sapiens OX=9606 GN=SLC3A2 PE=1 SV=1 - [F5GZS6_HUMAN]	15.19	12	6	6	6	0	3.42963e+06		0			17.7943	15.19	6	6	599	64.8322	5.09717
A0A024R4E5	High density lipoprotein binding protein (Vigilin), isoform CRA_a OS=Homo sapiens OX=9606 GN=HDLBP PE=1 SV=1 - [A0A024R4E5_HUMAN]	15.93	26	14	14	23	3.63434e+06	5.77916e+06	24.7813	9.07	7	7	52.9109	15.93	14	16	1268	141.352	6.87354
Q53GJ1	DEAD (Asp-Glu-Ala-Asp) box polypeptide 47 isoform 1 variant (Fragment) OS=Homo sapiens OX=9606 PE=2 SV=1 - [Q53GJ1_HUMAN]	15.85	7	6	6	7	1.8174e+06	1.0465e+06	9.84293	11.38	4	4	7.19481	6.92	3	3	448	49.8504	9.24658
B3KN16	cDNA FLJ13200 fis, clone NT2RP3004490, highly similar to RNA-binding protein Musashi homolog 1 OS=Homo sapiens OX=9606 PE=2 SV=1 - [B3KN16_HUMAN]	18.38	2	1	1	1	0	3.38342e+06					3.35027	18.38	1	1	185	18.9723	9.0415
O43148	mRNA cap guanine-N7 methyltransferase OS=Homo sapiens OX=9606 GN=RNMT PE=1 SV=1 - [MCES_HUMAN]	15.76	7	5	5	7	1.64351e+06	2.36368e+06	11.3775	13.66	4	4	8.17957	7.77	3	3	476	54.8093	6.60986
A0A0D9SFI6	Four and a half LIM domains protein 1 (Fragment) OS=Homo sapiens OX=9606 GN=FHL1 PE=1 SV=1 - [A0A0D9SFI6_HUMAN]	15.65	19	2	2	3	4.84597e+06	3.85036e+06	2.81174	8.16	1	1	5.12659	15.65	2	2	147	16.8128	8.20654
H0Y990	ATP-binding cassette sub-family E member 1 (Fragment) OS=Homo sapiens OX=9606 GN=ABCE1 PE=1 SV=1 - [H0Y990_HUMAN]	15.65	4	2	2	2	0	1.30523e+06	2.66306	6.8	1	1	2.84708	8.84	1	1	147	16.2257	8.80713
B3KRV2	cDNA FLJ34950 fis, clone NT2RP7017284, highly similar to Casein kinase I isoform epsilon OS=Homo sapiens OX=9606 PE=2 SV=1 - [B3KRV2_HUMAN]	15.63	18	5	5	6	3.50727e+06	2.1283e+06	10.0701	12.26	4	4	5.50992	6.01	2	2	416	47.3103	9.70068
B4DSQ5	Protein transport protein SEC23 OS=Homo sapiens OX=9606 PE=2 SV=1 - [B4DSQ5_HUMAN]	15.63	9	6	7	11	4.87886e+06	3.06679e+07	19.2672	13.18	6	7	12.8035	8.56	4	4	736	82.8745	7.1958
Q06310	MHC class I promoter binding protein (Fragment) OS=Homo sapiens OX=9606 PE=2 SV=1 - [Q06310_HUMAN]	15.58	11	3	3	3	905184	967009	2.5992	5.19	1	1	3.98795	10.39	2	2	231	25.5493	6.87354
A0A075B797	Nitric oxide synthase-interacting protein (Fragment) OS=Homo sapiens OX=9606 GN=NOSIP PE=1 SV=1 - [A0A075B797_HUMAN]	15.52	6	2	2	2	1.0906e+06	1.73786e+06	3.3915	9.05	1	1	3.25553	6.47	1	1	232	25.7139	8.83643
O14646	Chromodomain-helicase-DNA-binding protein 1 OS=Homo sapiens OX=9606 GN=CHD1 PE=1 SV=2 - [CHD1_HUMAN]	15.5	21	19	19	33	7.11411e+06	5.32613e+06	49.9823	13.63	16	18	39.7103	11.75	13	15	1710	196.567	7.13721
P16403	Histone H1.2 OS=Homo sapiens OX=9606 GN=H1-2 PE=1 SV=2 - [H12_HUMAN]	15.49	9	4	4	6	3.31556e+06	6.30474e+06	4.98821	10.8	2	2	11.1887	15.49	4	4	213	21.3517	10.9312
Q86W20	Protease serine 1 (Fragment) OS=Homo sapiens OX=9606 GN=PRSS1 PE=4 SV=1 - [Q86W20_HUMAN]	15.48	6	1	1	2	7.22138e+06	4.13328e+06	2.99383	15.48	1	1	2.67702	15.48	1	1	84	9.16094	10.272
H0YJH7	Lamina-associated polypeptide 2, isoforms beta/gamma (Fragment) OS=Homo sapiens OX=9606 GN=TMPO PE=1 SV=1 - [H0YJH7_HUMAN]	13.5	6	2	2	2	0	3.38277e+06					5.09318	13.5	2	2	237	26.8501	9.30518
Q9BQ70	Transcription factor 25 OS=Homo sapiens OX=9606 GN=TCF25 PE=1 SV=1 - [TCF25_HUMAN]	16.42	10	7	7	8	0	3.37958e+06		0			17.4361	16.42	7	8	676	76.6187	6.354
P49247	Ribose-5-phosphate isomerase OS=Homo sapiens OX=9606 GN=RPIA PE=1 SV=3 - [RPIA_HUMAN]	15.43	3	4	4	8	1.99364e+06	2.24028e+06	5.9813	15.43	4	5	9.85793	10.29	2	3	311	33.248	8.54346
A0A024R326	60S ribosomal protein L29 OS=Homo sapiens OX=9606 GN=RPL29 PE=1 SV=1 - [A0A024R326_HUMAN]	15.29	4	3	3	8	2.04333e+07	3.0705e+07	6.8931	14.65	2	3	13.3182	15.29	3	5	157	17.5419	11.6636
Q01804	OTU domain-containing protein 4 OS=Homo sapiens OX=9606 GN=OTUD4 PE=1 SV=4 - [OTUD4_HUMAN]	15.26	4	15	15	27	7.23812e+06	1.24131e+07	24.5708	11.85	9	9	52.5641	15.26	14	18	1114	123.968	6.7124
Q13595	Transformer-2 protein homolog alpha OS=Homo sapiens OX=9606 GN=TRA2A PE=1 SV=1 - [TRA2A_HUMAN]	15.25	1	4	4	7	2.21697e+07	5.16031e+06	10.3363	15.25	4	5	5.31336	8.16	2	2	282	32.6691	11.2681
A0A024RE13	Ribonuclease III, nuclear, isoform CRA_a OS=Homo sapiens OX=9606 GN=RNASEN PE=3 SV=1 - [A0A024RE13_HUMAN]	1.93	3	2	2	2	0	3.28934e+06		0			4.36303	1.93	2	2	1349	156.241	7.82568
P55081	Microfibrillar-associated protein 1 OS=Homo sapiens OX=9606 GN=MFAP1 PE=1 SV=2 - [MFAP1_HUMAN]	2.96	1	1	1	1	0	3.26641e+06		0			1.77863	2.96	1	1	439	51.9266	4.98291
B3KMF2	cDNA FLJ10841 fis, clone NT2RP4001339, highly similar to AMME syndrome candidate gene 1 protein homolog OS=Homo sapiens OX=9606 PE=2 SV=1 - [B3KMF2_HUMAN]	15.19	4	1	2	2	1.88991e+06	0	2.88803	15.19	2	2		0			158	18.3652	8.42627
A8K6Y1	cDNA FLJ75526, highly similar to Homo sapiens proliferation-associated 2G4, 38kDa (PA2G4), mRNA (Fragment) OS=Homo sapiens OX=9606 PE=2 SV=1 - [A8K6Y1_HUMAN]	18.26	8	6	6	7	0	3.2285e+06		0			17.5899	18.26	6	7	367	40.8857	6.40479
P62306	Small nuclear ribonucleoprotein F OS=Homo sapiens OX=9606 GN=SNRPF PE=1 SV=1 - [RUXF_HUMAN]	15.12	1	1	1	2	1.27062e+07	1.10369e+06	4.45872	15.12	1	1	3.73453	15.12	1	1	86	9.71878	4.66553
A0A087WTT6	40S ribosomal protein S29 OS=Homo sapiens OX=9606 GN=RPS29 PE=1 SV=1 - [A0A087WTT6_HUMAN]	15.09	2	1	1	1	1.02957e+06	0	1.97096	15.09	1	1					53	6.11113	9.14404
A0A5C2GSV7	IG c407_light_IGKV1-9_IGKJ4 (Fragment) OS=Homo sapiens OX=9606 PE=2 SV=1 - [A0A5C2GSV7_HUMAN]	15.09	2	1	1	1	9.8565e+07	0	2.16005	15.09	1	1		0			106	11.3776	7.95752
A8KAQ6	cDNA FLJ76490, highly similar to Homo sapiens ancient ubiquitous protein 1 (AUP1), transcript variant 2, mRNA OS=Homo sapiens OX=9606 PE=2 SV=1 - [A8KAQ6_HUMAN]	8.05	4	2	2	2	0	3.2017e+06		0			6.19162	8.05	2	2	410	45.7771	8.79248
Q0KKI6	Immunoblobulin light chain (Fragment) OS=Homo sapiens OX=9606 PE=1 SV=1 - [Q0KKI6_HUMAN]	15.07	210	1	2	9	8.67952e+07	1.70812e+08	13.3558	15.07	2	4	14.1832	5.94	1	5	219	24.015	8.06006
A0A0C4DGS1	Dolichyl-diphosphooligosaccharide--protein glycosyltransferase 48 kDa subunit OS=Homo sapiens OX=9606 GN=DDOST PE=1 SV=1 - [A0A0C4DGS1_HUMAN]	8.43	4	3	3	3	0	3.1664e+06		0			9.06444	8.43	3	3	439	48.769	5.69385
A0A024R1I7	Tuftelin-interacting protein 11 OS=Homo sapiens OX=9606 GN=TFIP11 PE=3 SV=1 - [A0A024R1I7_HUMAN]	15.05	6	9	9	10	3.18481e+06	2.80731e+06	24.1042	15.05	9	9	3.53941	2.75	1	1	837	96.7584	5.66846
Q7L014	Probable ATP-dependent RNA helicase DDX46 OS=Homo sapiens OX=9606 GN=DDX46 PE=1 SV=2 - [DDX46_HUMAN]	15.03	6	16	16	21	8.17979e+06	1.9492e+06	52.8955	15.03	16	19	4.80892	2.33	2	2	1031	117.29	9.29053
A0A024R8F5	EGF-like-domain, multiple 7, isoform CRA_b OS=Homo sapiens OX=9606 GN=EGFL7 PE=4 SV=1 - [A0A024R8F5_HUMAN]	15.02	2	3	3	4	1.42446e+06	1.92418e+06	1.99813	6.59	1	1	7.51417	15.02	3	3	273	29.5984	8.1626
A0A5C2GC60	IGL c291_light_IGKV1D-39_IGKJ1 (Fragment) OS=Homo sapiens OX=9606 PE=2 SV=1 - [A0A5C2GC60_HUMAN]	14.95	1	1	1	3	4.31804e+07	4.49592e+07	3.33693	14.95	1	1	6.23145	14.95	1	2	107	11.6467	8.47021
A0A5C2GTI8	IG c784_light_IGKV1D-13_IGKJ4 (Fragment) OS=Homo sapiens OX=9606 PE=2 SV=1 - [A0A5C2GTI8_HUMAN]	14.95	4	1	1	2	1.16181e+07	1.19837e+07	2.25089	14.95	1	1	2.53	14.95	1	1	107	11.4867	6.53662
Q96FS1	CTNND1 protein (Fragment) OS=Homo sapiens OX=9606 GN=CTNND1 PE=2 SV=2 - [Q96FS1_HUMAN]	14.82	11	9	9	17	6.51865e+06	4.93452e+06	24.9291	12.05	7	9	19.7382	11.45	7	8	830	92.3307	7.15186
B4E0E1	Poly [ADP-ribose] polymerase OS=Homo sapiens OX=9606 PE=2 SV=1 - [B4E0E1_HUMAN]	14.7	5	10	10	15	3.87461e+06	1.22142e+07	14.0791	7.65	5	5	34.0027	11.88	8	10	993	111.056	8.86572
H0YN26	Acidic leucine-rich nuclear phosphoprotein 32 family member A OS=Homo sapiens OX=9606 GN=ANP32A PE=1 SV=1 - [H0YN26_HUMAN]	14.69	9	1	3	4	1.65294e+06	978867	2.0699	4.52	1	1	7.61869	14.69	3	3	177	19.9851	4.57666
F5H018	GTP-binding nuclear protein Ran (Fragment) OS=Homo sapiens OX=9606 GN=RAN PE=1 SV=8 - [F5H018_HUMAN]	14.65	6	2	2	5	803936	4.23844e+06	3.02835	7.07	1	1	12.8299	14.65	2	4	198	22.4217	8.73389
F8WDS9	Glutathione S-transferase LANCL1 OS=Homo sapiens OX=9606 GN=LANCL1 PE=1 SV=1 - [F8WDS9_HUMAN]	14.63	7	1	1	1	819619	0	3.09434	14.63	1	1					82	9.27676	9.99365
D6RDY6	Signal recognition particle subunit SRP72 (Fragment) OS=Homo sapiens OX=9606 GN=SRP72 PE=1 SV=3 - [D6RDY6_HUMAN]	10.75	8	2	2	3	0	3.16057e+06					9.0355	10.75	2	3	335	37.6814	6.02393
Q5JXM0	Uncharacterized protein DKFZp564C0482 OS=Homo sapiens OX=9606 GN=DKFZp564C0482 PE=4 SV=1 - [Q5JXM0_HUMAN]	7.66	2	1	1	1	0	3.15662e+06		0			2.97206	7.66	1	1	248	27.0939	5.52881
P51572	B-cell receptor-associated protein 31 OS=Homo sapiens OX=9606 GN=BCAP31 PE=1 SV=3 - [BAP31_HUMAN]	11.79	7	2	2	3	0	3.14439e+06		0			5.8077	11.79	2	3	246	27.974	8.44092
F8VZU9	Myosin light polypeptide 6 OS=Homo sapiens OX=9606 GN=MYL6 PE=1 SV=1 - [F8VZU9_HUMAN]	14.56	11	1	1	2	992696	1.05681e+06	3.20436	14.56	1	1	3.44064	14.56	1	1	103	11.6695	4.41162
A0A0X9QC09	Retinoblastoma 1 (Fragment) OS=Homo sapiens OX=9606 GN=RB1 PE=4 SV=1 - [A0A0X9QC09_HUMAN]	14.55	6	1	1	1	0	0	1.74776	14.55	1	1					55	6.50132	8.17725
K7EK17	MAP/microtubule affinity-regulating kinase 4 (Fragment) OS=Homo sapiens OX=9606 GN=MARK4 PE=1 SV=1 - [K7EK17_HUMAN]	14.52	23	1	1	1	1.36361e+06	0	2.0102	14.52	1	1					62	7.21176	8.47021
Q9BU76	Multiple myeloma tumor-associated protein 2 OS=Homo sapiens OX=9606 GN=MMTAG2 PE=1 SV=1 - [MMTA2_HUMAN]	14.45	1	4	4	5	1.83328e+06	3.10593e+06	5.16621	7.6	2	2	8.68714	10.65	3	3	263	29.3939	10.0229
B7Z524	HBS1-like protein OS=Homo sapiens OX=9606 GN=HBS1L PE=1 SV=1 - [B7Z524_HUMAN]	14.42	11	5	5	8	2.37588e+06	1.88149e+06	12.7825	14.42	5	6	6.45221	4.62	2	2	520	56.9256	8.41162
J3QQY7	Protein TANC2 (Fragment) OS=Homo sapiens OX=9606 GN=TANC2 PE=1 SV=1 - [J3QQY7_HUMAN]	14.41	2	1	1	1	1.52877e+06	0	3.29462	14.41	1	1					111	11.987	5.45264
A0A5C2GN85	IG c1200_light_IGKV2D-28_IGKJ5 (Fragment) OS=Homo sapiens OX=9606 PE=2 SV=1 - [A0A5C2GN85_HUMAN]	14.41	1	1	1	2	3.43285e+06	3.87655e+06	3.6278	14.41	1	1	3.45739	14.41	1	1	111	12.12	5.0083
A0A024RDV7	Importin subunit alpha OS=Homo sapiens OX=9606 GN=KPNA3 PE=3 SV=1 - [A0A024RDV7_HUMAN]	14.4	3	3	6	12	8.15128e+06	2643930	25.3058	14.4	6	8	11.9801	8.45	4	4	521	57.7748	4.94482
Q6IB29	EBNA1 binding protein 2 OS=Homo sapiens OX=9606 GN=EBNA1BP2 PE=1 SV=1 - [Q6IB29_HUMAN]	14.38	4	3	3	4	1.95793e+06	1.48934e+06	7.43225	14.38	3	3	2.94183	7.19	1	1	306	34.8304	10.0962
Q5T1M7	60 kDa U4/U6 snRNP-specific spliceosomal protein OS=Homo sapiens OX=9606 GN=PRPF4 PE=2 SV=1 - [Q5T1M7_HUMAN]	14.2	5	5	5	6	7.44349e+06	0	16.8853	14.2	5	6					521	58.2843	7.41553
F6KPG5	Albumin (Fragment) OS=Homo sapiens OX=9606 PE=2 SV=1 - [F6KPG5_HUMAN]	14.19	14	9	9	29	1.02641e+08	1.43166e+08	39.1507	7.69	4	12	47.2904	12.31	8	17	585	66.488	6.03662
H0YH81	ATP synthase subunit beta (Fragment) OS=Homo sapiens OX=9606 GN=ATP5F1B PE=1 SV=1 - [H0YH81_HUMAN]	17.96	5	5	5	6	0	3.10353e+06		0			20.5775	17.96	5	6	362	38.2249	5.5542
B4DNM0	cDNA FLJ60738, highly similar to RNA polymerase-associated protein LEO1 OS=Homo sapiens OX=9606 PE=2 SV=1 - [B4DNM0_HUMAN]	14.13	2	7	7	16	4.65147e+07	7.93761e+06	32.0175	14.13	7	12	10.614	5.12	3	4	644	72.7402	4.53857
Q5STU3	Spliceosome RNA helicase DDX39B OS=Homo sapiens OX=9606 GN=DDX39B PE=1 SV=2 - [Q5STU3_HUMAN]	14.12	45	1	7	10	9.0139e+06	3.9249e+06	11.0363	10.35	4	5	12.186	11.06	5	5	425	48.7938	7.07861
B2R8F3	cDNA, FLJ93871, highly similar to Homo sapiens melanoma antigen, family B, 2 (MAGEB2), mRNA OS=Homo sapiens OX=9606 PE=2 SV=1 - [B2R8F3_HUMAN]	14.11	3	4	4	6	1.34759e+06	3.71386e+06	6.19831	7.52	2	2	11.2364	14.11	4	4	319	35.1821	9.11475
Q6ZTP6	cDNA FLJ44434 fis, clone UTERU2019491, moderately similar to Homo sapiens 41-kDa phosphoribosylpyrophosphate synthetase-associated protein OS=Homo sapiens OX=9606 PE=2 SV=1 - [Q6ZTP6_HUMAN]	14.1	4	1	1	1	1.13027e+06	0	4.00126	14.1	1	1					156	17.6478	6.87354
E9PEN0	Inhibitor of growth protein 5 OS=Homo sapiens OX=9606 GN=ING5 PE=1 SV=1 - [E9PEN0_HUMAN]	14.08	4	1	1	2	1.98164e+06	1.6119e+06	2.89225	14.08	1	1	3.21945	14.08	1	1	142	16.6352	5.2749
O00148	ATP-dependent RNA helicase DDX39A OS=Homo sapiens OX=9606 GN=DDX39A PE=1 SV=2 - [DX39A_HUMAN]	14.05	26	1	7	9	8.04312e+06	3.87636e+06	10.3599	10.3	4	5	9.37912	8.43	4	4	427	49.098	5.68115
B4DTA2	cDNA FLJ60148, highly similar to Homo sapiens heterogeneous nuclear ribonucleoprotein D-like (HNRPDL), transcript variant 2, mRNA OS=Homo sapiens OX=9606 PE=2 SV=1 - [B4DTA2_HUMAN]	14.02	3	2	4	6	4.45711e+06	4.05562e+06	4.46895	5.9	2	2	9.76707	14.02	4	4	271	30.1957	8.71924
A2A3U5	HCG20471, isoform CRA_d OS=Homo sapiens OX=9606 GN=hCG_20471 PE=2 SV=1 - [A2A3U5_HUMAN]	17.19	4	3	3	3	0	3.08451e+06					4.75686	17.19	3	3	192	21.469	5.98584
F8WE04	Heat shock protein beta-1 OS=Homo sapiens OX=9606 GN=HSPB1 PE=1 SV=1 - [F8WE04_HUMAN]	13.98	3	2	2	2	2.58829e+06	0	7.05954	13.98	2	2		0			186	20.3935	9.05615
A0A5C2GHN1	IG c342_light_IGKV1-27_IGKJ5 (Fragment) OS=Homo sapiens OX=9606 PE=2 SV=1 - [A0A5C2GHN1_HUMAN]	12.15	1	1	1	1	0	3.05435e+06					3.25884	12.15	1	1	107	11.5498	8.96826
Q2L6I2	ABC50 protein OS=Homo sapiens OX=9606 GN=ABCF1 PE=4 SV=1 - [Q2L6I2_HUMAN]	13.88	9	9	9	13	3.09811e+06	3.32546e+06	12.7335	6.82	4	5	25.3304	13.88	8	8	807	91.6235	7.6792
A0A087WX29	TAR DNA-binding protein 43 (Fragment) OS=Homo sapiens OX=9606 GN=TARDBP PE=1 SV=1 - [A0A087WX29_HUMAN]	12.35	18	2	2	2	0	3.05415e+06		0			6.40641	12.35	2	2	243	26.7264	7.76709
P54886	Delta-1-pyrroline-5-carboxylate synthase OS=Homo sapiens OX=9606 GN=ALDH18A1 PE=1 SV=2 - [P5CS_HUMAN]	13.84	1	7	7	7	0	3.02835e+06		0			20.1554	13.84	7	7	795	87.2475	7.12256
A0A090N7X1	ATP-binding cassette, sub-family F (GCN20), member 2 OS=Homo sapiens OX=9606 GN=ABCF2 PE=4 SV=1 - [A0A090N7X1_HUMAN]	13.8	4	7	7	12	3.5219e+06	6.30791e+06	9.51045	8.03	4	4	18.6973	13.8	7	8	623	71.2446	7.37158
H7C1W2	Isocitrate dehydrogenase [NAD] subunit gamma, mitochondrial (Fragment) OS=Homo sapiens OX=9606 GN=IDH3G PE=1 SV=1 - [H7C1W2_HUMAN]	16.58	7	2	2	3	0	3.02489e+06					6.26749	16.58	2	3	199	22.3706	8.17725
A0A0S2Z489	Proteasome (Prosome, macropain) 26S subunit, non-ATPase, 12, isoform CRA_a (Fragment) OS=Homo sapiens OX=9606 GN=PSMD12 PE=2 SV=1 - [A0A0S2Z489_HUMAN]	4.39	1	1	1	1	0	3.00441e+06		0			2.39608	4.39	1	1	456	52.8706	7.6499
Q14694	Ubiquitin carboxyl-terminal hydrolase 10 OS=Homo sapiens OX=9606 GN=USP10 PE=1 SV=2 - [UBP10_HUMAN]	13.66	7	8	8	13	1.52789e+06	6.03317e+06	8.02488	4.51	3	3	24.6006	13.66	8	10	798	87.0798	5.31299
A0A346M047	Cytochrome c oxidase subunit II (Fragment) OS=Homo sapiens OX=9606 GN=COX2 PE=4 SV=1 - [A0A346M047_HUMAN]	17.22	289	2	2	2	0	2.99696e+06		0			4.99912	17.22	2	2	151	17.0837	4.99561
A0A024R0Y6	ADP-ribosylation factor 3, isoform CRA_b OS=Homo sapiens OX=9606 GN=ARF3 PE=3 SV=1 - [A0A024R0Y6_HUMAN]	20.99	14	2	2	2	0	2996095		0			5.39238	20.99	2	2	181	20.5877	7.43018
A0A223PQI5	Cellular tumor antigen p53 OS=Homo sapiens OX=9606 PE=3 SV=1 - [A0A223PQI5_HUMAN]	13.58	89	1	4	7	1.63885e+07	4.47428e+06	11.4994	12.43	3	4	7.70378	8.67	3	3	346	38.5077	5.97314
A0A024RDY0	RAN binding protein 5, isoform CRA_d OS=Homo sapiens OX=9606 GN=RANBP5 PE=4 SV=1 - [A0A024RDY0_HUMAN]	11.12	17	7	7	7	0	2.93104e+06		0			21.9022	11.12	7	7	1097	123.55	4.94482
H0YL43	Reticulocalbin-2 (Fragment) OS=Homo sapiens OX=9606 GN=RCN2 PE=1 SV=1 - [H0YL43_HUMAN]	9.68	2	1	1	1	0	2.86292e+06		0			3.2188	9.68	1	1	155	17.7084	4.58936
A0A5C2GAC5	IGH + IGL c72_heavy_IGHV3-23_IGHD5-24_IGHJ5 (Fragment) OS=Homo sapiens OX=9606 PE=2 SV=1 - [A0A5C2GAC5_HUMAN]	13.56	1	1	1	2	1.42974e+07	1.21475e+07	3.02331	13.56	1	1	2.80205	13.56	1	1	118	12.7871	6.58057
H7C0Q6	E3 ubiquitin-protein ligase TRIM4 (Fragment) OS=Homo sapiens OX=9606 GN=TRIM4 PE=1 SV=1 - [H7C0Q6_HUMAN]	13.37	4	2	2	2	0	2.85844e+06		0			5.36717	13.37	2	2	202	23.5083	7.44482
D3DN77	HCG2022736, isoform CRA_a OS=Homo sapiens OX=9606 GN=hCG_2022736 PE=4 SV=1 - [D3DN77_HUMAN]	22.76	6	4	5	5	0	2.80803e+06		0			13.1283	22.76	5	5	268	30.749	5.75732
I3L521	RRM domain-containing protein (Fragment) OS=Homo sapiens OX=9606 PE=4 SV=1 - [I3L521_HUMAN]	13.51	10	2	2	2	1.48584e+06	0	1.65299	13.51	2	2					148	16.5365	9.43701
M0R362	Atypical kinase COQ8B, mitochondrial (Fragment) OS=Homo sapiens OX=9606 GN=COQ8B PE=1 SV=1 - [M0R362_HUMAN]	30.14	6	1	1	1	0	2.78354e+06					4.05579	30.14	1	1	73	7.33869	9.18799
Q9Y5B9	FACT complex subunit SPT16 OS=Homo sapiens OX=9606 GN=SUPT16H PE=1 SV=1 - [SP16H_HUMAN]	13.47	2	10	10	14	7.24193e+06	3.10539e+06	28.8913	10.89	9	10	11.6426	6.21	4	4	1047	119.838	5.65576
H0Y4J2	39S ribosomal protein L37, mitochondrial (Fragment) OS=Homo sapiens OX=9606 GN=MRPL37 PE=1 SV=1 - [H0Y4J2_HUMAN]	6.06	5	1	1	1	0	2.77722e+06		0			2.38511	6.06	1	1	264	29.5771	6.63916
Q6FIG4	RAB1B protein OS=Homo sapiens OX=9606 GN=RAB1B PE=2 SV=1 - [Q6FIG4_HUMAN]	13.43	80	1	2	3	2.2712e+06	3.1315e+06	2.29945	13.43	2	2	1.83816	7.96	1	1	201	22.1842	5.73193
Q8N1G4	Leucine-rich repeat-containing protein 47 OS=Homo sapiens OX=9606 GN=LRRC47 PE=1 SV=1 - [LRC47_HUMAN]	9.95	1	4	4	4	0	2.77196e+06		0			10.6759	9.95	4	4	583	63.4337	8.27979
B4DVN1	cDNA FLJ52214, highly similar to DnaJ homolog subfamily B member 6 OS=Homo sapiens OX=9606 PE=2 SV=1 - [B4DVN1_HUMAN]	20.52	23	4	4	4	0	2.76893e+06		0			9.81333	20.52	4	4	268	29.469	9.81787
D6REM6	Matrin-3 OS=Homo sapiens OX=9606 GN=MATR3 PE=1 SV=1 - [D6REM6_HUMAN]	13.35	25	7	7	10	4.52292e+06	2.4121e+06	13.5547	8.56	5	6	10.4758	8.44	4	4	794	88.3045	5.75732
A0A087X0R7	SENP3-EIF4A1 readthrough (NMD candidate) (Fragment) OS=Homo sapiens OX=9606 GN=SENP3-EIF4A1 PE=4 SV=1 - [A0A087X0R7_HUMAN]	7.41	6	3	3	4	0	2.72076e+06		0			11.2301	7.41	3	4	540	61.2388	7.85498
K7EJ37	Exosome component 10 OS=Homo sapiens OX=9606 GN=EXOSC10 PE=1 SV=1 - [K7EJ37_HUMAN]	12.9	5	1	1	1	0	2.6963e+06					2.11119	12.9	1	1	124	13.6977	5.09717
D3DP78	Aspartyl-tRNA synthetase, isoform CRA_b OS=Homo sapiens OX=9606 GN=DARS PE=3 SV=1 - [D3DP78_HUMAN]	13.25	8	5	5	7	862979	2.12651e+06	4.53641	4.06	2	2	13.5301	11.32	4	5	468	53.4303	6.53662
A0A499FIX8	Extended synaptotagmin-2 OS=Homo sapiens OX=9606 GN=ESYT2 PE=1 SV=1 - [A0A499FIX8_HUMAN]	5.92	4	3	3	4	0	2.65152e+06		0			14.7959	5.92	3	4	845	93.9196	8.20654
P53621	Coatomer subunit alpha OS=Homo sapiens OX=9606 GN=COPA PE=1 SV=2 - [COPA_HUMAN]	8.17	9	8	8	9	0	2.6289e+06		0			25.2254	8.17	8	9	1224	138.258	7.66455
E7EQ72	Transmembrane emp24 domain-containing protein 2 (Fragment) OS=Homo sapiens OX=9606 GN=TMED2 PE=1 SV=2 - [E7EQ72_HUMAN]	20.48	5	3	3	3	0	2.59927e+06					7.74532	20.48	3	3	166	18.4759	4.79248
Q3LIE7	cDNA FLJ55321, highly similar to 24-dehydrocholesterol reductase OS=Homo sapiens OX=9606 GN=Nbla03646 PE=1 SV=1 - [Q3LIE7_HUMAN]	3.98	6	2	2	2	0	2.59299e+06		0			4.91695	3.98	2	2	427	49.4041	7.54736
C9J0D1	Histone H2A OS=Homo sapiens OX=9606 GN=H2AZ2 PE=1 SV=1 - [C9J0D1_HUMAN]	13.11	26	2	2	2	1.17047e+07	0	5.0928	13.11	2	2					122	13.155	9.99365
B4DF70	Peroxiredoxin OS=Homo sapiens OX=9606 PE=2 SV=1 - [B4DF70_HUMAN]	13.11	4	1	2	4	1.83737e+07	1.25064e+07	2.18974	6.01	1	1	6.89755	13.11	2	3	183	20.0946	8.77783
Q9NQY2	Transcription factor 12 (Fragment) OS=Homo sapiens OX=9606 GN=TCF12 PE=4 SV=1 - [Q9NQY2_HUMAN]	13.04	22	1	1	1	650398	0	2.2402	13.04	1	1					69	7.21455	7.04932
A0A5C2GKP3	IG c125_heavy_IGHV3-7_IGHD3-3_IGHJ3 (Fragment) OS=Homo sapiens OX=9606 PE=2 SV=1 - [A0A5C2GKP3_HUMAN]	13.01	2	1	1	1	7.39795e+06	0	2.52485	13.01	1	1					123	13.4526	8.47021
Q5JPU2	Pyruvate dehydrogenase E1 component subunit alpha, somatic form, mitochondrial (Fragment) OS=Homo sapiens OX=9606 GN=PDHA1 PE=1 SV=1 - [Q5JPU2_HUMAN]	10.74	6	1	1	1	0	2.56584e+06		0			3.091	10.74	1	1	121	13.8053	10.1841
Q15428	Splicing factor 3A subunit 2 OS=Homo sapiens OX=9606 GN=SF3A2 PE=1 SV=2 - [SF3A2_HUMAN]	12.93	3	4	4	5	1.28071e+07	1.12364e+06	8.02814	12.93	4	4	1.73435	1.72	1	1	464	49.2243	9.64209
A0A024QYZ6	Exocyst complex component 3, isoform CRA_a OS=Homo sapiens OX=9606 GN=EXOC3 PE=4 SV=1 - [A0A024QYZ6_HUMAN]	3.89	7	3	3	3	0	2.56398e+06					6.26846	3.89	3	3	745	85.5133	6.29053
B4DKM5	cDNA FLJ60120, highly similar to Voltage-dependent anion-selective channel protein 2 OS=Homo sapiens OX=9606 PE=2 SV=1 - [B4DKM5_HUMAN]	7.84	4	1	1	1	0	2.56284e+06					3.40091	7.84	1	1	255	27.4615	5.46533
A0A087X253	AP complex subunit beta OS=Homo sapiens OX=9606 GN=AP2B1 PE=1 SV=1 - [A0A087X253_HUMAN]	12.81	19	3	8	12	6.32789e+06	1.88239e+06	24.7924	11.61	7	8	10.2205	5.7	4	4	913	101.268	5.2876
Q9NTA6	Uncharacterized protein DKFZp761I2124 (Fragment) OS=Homo sapiens OX=9606 GN=DKFZp761I2124 PE=2 SV=1 - [Q9NTA6_HUMAN]	2.01	8	1	1	1	0	2.55447e+06		0			2.08415	2.01	1	1	596	69.2513	6.23975
F8WAW4	Enoyl-CoA delta isomerase 2, mitochondrial OS=Homo sapiens OX=9606 GN=ECI2 PE=1 SV=1 - [F8WAW4_HUMAN]	31.43	12	2	2	2	0	2.55364e+06		0			4.22643	31.43	2	2	140	15.63	9.12939
P53618	Coatomer subunit beta OS=Homo sapiens OX=9606 GN=COPB1 PE=1 SV=3 - [COPB_HUMAN]	5.77	2	3	3	3	0	2.553e+06		0			11.2904	5.77	3	3	953	107.074	6.04932
A0A5C2GR38	IG c1184_heavy_IGHV3-66_IGHD3-22_IGHJ3 (Fragment) OS=Homo sapiens OX=9606 PE=2 SV=1 - [A0A5C2GR38_HUMAN]	12.71	2	1	1	6	401941896	1.23054e+08	12.7746	12.71	1	5	3.25106	12.71	1	1	118	12.9493	8.45557
B5BU01	Eukaryotic translation initiation factor 2 beta OS=Homo sapiens OX=9606 GN=EIF2S2 PE=2 SV=1 - [B5BU01_HUMAN]	12.61	3	4	4	4	2.88303e+06	4.24129e+06	2.65869	2.7	1	1	8.66009	9.91	3	3	333	38.3064	5.93506
P15924	Desmoplakin OS=Homo sapiens OX=9606 GN=DSP PE=1 SV=3 - [DESP_HUMAN]	12.57	7	28	28	36	9.51159e+06	1.71128e+06	91.2314	12.57	28	32	10.7971	1.85	4	4	2871	331.569	6.81494
H7BXY3	ATP-dependent RNA helicase DHX30 OS=Homo sapiens OX=9606 GN=DHX30 PE=1 SV=1 - [H7BXY3_HUMAN]	12.52	3	13	13	19	2.36398e+06	2.72857e+06	24.1618	10.03	10	10	22.2389	8.66	9	9	1166	130.469	8.55811
Q5T092	Protein RER1 (Fragment) OS=Homo sapiens OX=9606 GN=RER1 PE=1 SV=1 - [Q5T092_HUMAN]	18.35	7	2	2	2	0	2.54203e+06					7.26706	18.35	2	2	158	18.3764	7.43018
Q8NAV1	Pre-mRNA-splicing factor 38A OS=Homo sapiens OX=9606 GN=PRPF38A PE=1 SV=1 - [PR38A_HUMAN]	12.5	2	3	3	4	6.40321e+06	645592	7.33114	8.97	2	2	5.41704	8.65	2	2	312	37.4534	9.96436
A0A384MR44	Epididymis secretory sperm binding protein OS=Homo sapiens OX=9606 PE=2 SV=1 - [A0A384MR44_HUMAN]	12.5	4	3	3	4	3.99893e+06	7.08791e+06	8.33424	12.5	3	3	4.07143	4.88	1	1	328	35.7934	8.00146
A4UCR9	Mitochondrial 28S ribosomal protein S34 OS=Homo sapiens OX=9606 PE=2 SV=1 - [A4UCR9_HUMAN]	12.5	3	2	2	3	884745	1.00328e+06	2.19077	4.55	1	1	4.91475	12.5	2	2	176	20.788	10.9312
B7Z2Z1	cDNA FLJ59523, highly similar to Scaffold attachment factor B OS=Homo sapiens OX=9606 PE=2 SV=1 - [B7Z2Z1_HUMAN]	12.45	12	7	7	10	5.40688e+06	2.32052e+06	24.4159	12.45	6	6	16.6086	8.75	4	4	811	91.0304	7.23975
C7FNH8	MHC class I antigen OS=Homo sapiens OX=9606 GN=HLA-B PE=3 SV=1 - [C7FNH8_HUMAN]	11.05	186	1	2	2	0	2.52677e+06		0			5.91189	11.05	2	2	362	40.4081	6.53662
B4DSI9	cDNA FLJ56483, highly similar to Eukaryotic translation initiation factor 4 gamma 1 OS=Homo sapiens OX=9606 PE=2 SV=1 - [B4DSI9_HUMAN]	12.43	20	12	12	14	1.5098e+06	1.11613e+07	5.7538	1.98	2	2	28.7629	11.71	11	12	1512	166.479	5.22412
C9K0U8	Single-stranded DNA-binding protein, mitochondrial (Fragment) OS=Homo sapiens OX=9606 GN=SSBP1 PE=1 SV=1 - [C9K0U8_HUMAN]	12.4	6	1	1	2	3.95792e+06	4.63259e+06	4.49375	12.4	1	1	4.18215	12.4	1	1	121	14.1224	9.56885
A0A5C2GMN5	IG c712_heavy_IGHV3-21_IGHD5-18_IGHJ3 (Fragment) OS=Homo sapiens OX=9606 PE=2 SV=1 - [A0A5C2GMN5_HUMAN]	12.4	1	1	1	2	11523713	1.00017e+07	2.17411	12.4	1	1	1.72478	12.4	1	1	121	13.3474	7.28369
A0A024R4X7	HCG1989366, isoform CRA_a OS=Homo sapiens OX=9606 GN=hCG_1989366 PE=4 SV=1 - [A0A024R4X7_HUMAN]	12.39	3	4	4	4	2.20701e+06	0	11.4892	12.39	4	4		0			468	50.1132	7.06396
I3L1L3	Myb-binding protein 1A (Fragment) OS=Homo sapiens OX=9606 GN=MYBBP1A PE=1 SV=1 - [I3L1L3_HUMAN]	7.11	5	6	6	7	1.90832e+06	2.52093e+06	0	1.36	1	1	14.8656	7.11	6	6	1252	140.154	9.26123
A0A024R9Y5	FYVE, RhoGEF and PH domain containing 1 (Faciogenital dysplasia), isoform CRA_a OS=Homo sapiens OX=9606 GN=FGD1 PE=4 SV=1 - [A0A024R9Y5_HUMAN]	7.49	3	4	4	4	0	2.47944e+06		0			12.4406	7.49	4	4	961	106.494	6.58057
Q96F86	Enhancer of mRNA-decapping protein 3 OS=Homo sapiens OX=9606 GN=EDC3 PE=1 SV=1 - [EDC3_HUMAN]	3.94	1	1	1	1	0	2.47582e+06					3.30537	3.94	1	1	508	56.0424	7.10791
A0A024QZR3	Protein pelota homolog OS=Homo sapiens OX=9606 GN=hCG_2002731 PE=3 SV=1 - [A0A024QZR3_HUMAN]	2.86	3	1	1	1	0	2.46573e+06		0			2.05369	2.86	1	1	385	43.35	6.34131
A0A024R7F9	Glutaryl-Coenzyme A dehydrogenase, isoform CRA_a OS=Homo sapiens OX=9606 GN=GCDH PE=3 SV=1 - [A0A024R7F9_HUMAN]	16.67	26	4	4	5	0	2.43408e+06		0			14.3767	16.67	4	5	438	48.0964	8.06006
Q2NLD4	PURA protein (Fragment) OS=Homo sapiens OX=9606 GN=PURA PE=2 SV=1 - [Q2NLD4_HUMAN]	12.28	5	2	2	3	4.55839e+06	6.64939e+06	4.4289	12.28	2	2	4.34952	9.12	1	1	285	31.9952	7.04932
B4DZC3	5'-3' exoribonuclease OS=Homo sapiens OX=9606 PE=2 SV=1 - [B4DZC3_HUMAN]	12.28	4	10	10	14	4.00934e+06	6.24048e+06	12.8892	8.71	6	6	21.0595	9.38	8	8	896	102.351	7.63525
B2RAU5	Sorting nexin OS=Homo sapiens OX=9606 PE=2 SV=1 - [B2RAU5_HUMAN]	12.27	5	5	5	7	5.66494e+06	2.51968e+06	19.2644	12.27	5	6	3.23094	2.18	1	1	595	66.5196	5.65576
Q6DCA0	AMMECR1-like protein OS=Homo sapiens OX=9606 GN=AMMECR1L PE=1 SV=1 - [AMERL_HUMAN]	12.26	1	2	3	4	1.64107e+06	1.99894e+06	5.80195	12.26	3	3	2.922	5.48	1	1	310	34.4774	8.98291
M0R1F7	5'-3' exonuclease PLD3 (Fragment) OS=Homo sapiens OX=9606 GN=PLD3 PE=1 SV=8 - [M0R1F7_HUMAN]	12.21	3	1	1	1	0	2.41221e+06		0			3.57162	12.21	1	1	213	23.602	5.51611
C9JYI4	Importin subunit alpha-5 (Fragment) OS=Homo sapiens OX=9606 GN=KPNA1 PE=1 SV=1 - [C9JYI4_HUMAN]	12.2	10	2	3	4	1.42438e+06	2.43245e+06	5.2521	8.84	2	2	4.38383	6.71	2	2	328	36.8067	5.2876
Q8WY22	BRI3-binding protein OS=Homo sapiens OX=9606 GN=BRI3BP PE=1 SV=1 - [BRI3B_HUMAN]	6.77	2	1	1	1	0	2.37107e+06					3.71189	6.77	1	1	251	27.8178	9.43701
Q05DC0	E3 ubiquitin protein ligase (Fragment) OS=Homo sapiens OX=9606 GN=RNF20 PE=2 SV=1 - [Q05DC0_HUMAN]	12.16	6	5	5	6	2.35731e+06	917797	15.7411	12.16	5	5	2.74687	1.78	1	1	617	71.7919	5.73193
A0A024R6E3	SNW domain containing 1, isoform CRA_a OS=Homo sapiens OX=9606 GN=SNW1 PE=4 SV=1 - [A0A024R6E3_HUMAN]	12.15	12	5	5	6	2.6404e+06	2.25606e+06	8.23251	9.76	3	3	8.85628	5.21	3	3	461	52.9912	9.59814
F8VYK5	Coatomer subunit zeta OS=Homo sapiens OX=9606 GN=COPZ1 PE=1 SV=1 - [F8VYK5_HUMAN]	25.84	5	1	1	1	0	2.36282e+06					3.05507	25.84	1	1	89	10.0283	4.93213
Q53EQ3	Gamma-tubulin complex component (Fragment) OS=Homo sapiens OX=9606 PE=2 SV=1 - [Q53EQ3_HUMAN]	10.77	8	6	6	6	0	2.3624e+06		0			16.8017	10.77	6	6	901	102.384	6.84424
A8K9U6	cDNA FLJ76121, highly similar to Homo sapiens zinc finger CCCH-type, antiviral 1 (ZC3HAV1), transcript variant 1, mRNA OS=Homo sapiens OX=9606 PE=2 SV=1 - [A8K9U6_HUMAN]	12.08	6	7	7	9	1.82164e+06	4.26292e+06	4.4348	2.77	2	2	18.5927	12.08	7	7	902	101.392	8.35303
A0A087WZK9	Eukaryotic translation initiation factor 3 subunit H OS=Homo sapiens OX=9606 GN=EIF3H PE=1 SV=1 - [A0A087WZK9_HUMAN]	12.03	7	3	3	5	2.04154e+06	6.14976e+06	5.95779	8.6	2	2	10.2544	9.17	2	3	349	39.5648	6.39209
C9JDV8	Protein NipSnap homolog 1 (Fragment) OS=Homo sapiens OX=9606 GN=NIPSNAP1 PE=1 SV=7 - [C9JDV8_HUMAN]	12	5	1	1	2	1.39412e+06	2.28109e+06	2.70065	12	1	1	2.74955	12	1	1	75	9.28169	9.81787
A0A5C2GE10	IGH + IGL c277_heavy_IGHV3-48_IGHD2-15_IGHJ6 (Fragment) OS=Homo sapiens OX=9606 PE=2 SV=1 - [A0A5C2GE10_HUMAN]	12	1	1	1	2	4.72726e+06	3.83212e+06	1.77983	12	1	1	1.71689	12	1	1	125	13.9206	5.09717
A0A5C2G561	IGL c3566_light_IGKV4-1_IGKJ2 (Fragment) OS=Homo sapiens OX=9606 PE=2 SV=1 - [A0A5C2G561_HUMAN]	23.89	64	1	2	2	0	2.34918e+06					4.71025	23.89	2	2	113	12.5991	6.56592
B7Z1N6	Fructose-bisphosphate aldolase OS=Homo sapiens OX=9606 PE=2 SV=1 - [B7Z1N6_HUMAN]	9.23	17	1	2	2	0	2.34505e+06					6.64627	9.23	2	2	325	35.4011	7.06396
B4DGK8	cDNA FLJ57723, moderately similar to Protein-tyrosine phosphatase mitochondrial 1, mitochondrial OS=Homo sapiens OX=9606 PE=2 SV=1 - [B4DGK8_HUMAN]	9.49	3	1	1	1	0	2.34287e+06		0			3.41987	9.49	1	1	137	15.7514	9.70068
A0A024R7L5	UPF1 OS=Homo sapiens OX=9606 GN=UPF1 PE=2 SV=1 - [A0A024R7L5_HUMAN]	11.9	7	10	10	14	1.49469e+06	1.13253e+07	16.3919	5.1	5	6	20.9094	10.91	8	8	1118	122.958	6.68311
D6RHI0	G2/mitotic-specific cyclin-B1 (Fragment) OS=Homo sapiens OX=9606 GN=CCNB1 PE=1 SV=1 - [D6RHI0_HUMAN]	11.89	4	1	1	1	1.44669e+06	0	3.73811	11.89	1	1		0			244	26.7427	5.41455
O43660	Pleiotropic regulator 1 OS=Homo sapiens OX=9606 GN=PLRG1 PE=1 SV=1 - [PLRG1_HUMAN]	11.87	3	5	5	6	3.26096e+06	608727	13.4847	8.56	4	5	3.37032	3.31	1	1	514	57.1581	9.17334
A0A2U8J8R4	Ig heavy chain variable region (Fragment) OS=Homo sapiens OX=9606 GN=IgH PE=2 SV=1 - [A0A2U8J8R4_HUMAN]	11.83	40	1	1	2	1.03192e+07	1.08718e+07	3.4329	11.83	1	1	2.28988	11.83	1	1	93	10.2589	7.97217
B4DEN5	cDNA FLJ54344, highly similar to N-acetyllactosaminidebeta-1,3-N-acetylglucosaminyltransferase OS=Homo sapiens OX=9606 PE=2 SV=1 - [B4DEN5_HUMAN]	3.92	3	1	1	1	0	2.31495e+06		0			3.86286	3.92	1	1	408	46.3504	7.1958
B7Z2I6	cDNA FLJ57106, highly similar to Transferrin receptor protein 1 OS=Homo sapiens OX=9606 PE=2 SV=1 - [B7Z2I6_HUMAN]	6.07	4	2	2	2	0	2.30304e+06		0			5.42275	6.07	2	2	478	53.45	6.69775
B2R5H5	U6 snRNA-associated Sm-like protein LSm3 OS=Homo sapiens OX=9606 GN=LSM3 PE=2 SV=1 - [B2R5H5_HUMAN]	11.76	2	1	1	2	3.14021e+06	1.6696e+06	2.22127	11.76	1	1	1.93894	11.76	1	1	102	11.822	4.70361
A0A0A0MSB8	Exocyst complex component 7 OS=Homo sapiens OX=9606 GN=EXOC7 PE=1 SV=1 - [A0A0A0MSB8_HUMAN]	13.71	10	7	7	7	0	2.29351e+06		0			16.4144	13.71	7	7	693	78.7597	6.55127
O00629	Importin subunit alpha-3 OS=Homo sapiens OX=9606 GN=KPNA4 PE=1 SV=1 - [IMA3_HUMAN]	11.71	2	2	5	12	8.01149e+06	2643930	28.3417	11.71	5	8	11.3671	9.02	4	4	521	57.8506	4.95752
A0A5C2FX88	IGL c1591_light_IGKV2-30_IGKJ4 (Fragment) OS=Homo sapiens OX=9606 PE=2 SV=1 - [A0A5C2FX88_HUMAN]	11.71	4	1	1	4	8.86215e+06	5.68185e+06	5.65714	11.71	1	2	5.67619	11.71	1	2	111	12.1911	8.88037
A0A5C2GA26	IGH + IGL c36_light_IGKV2D-28_IGKJ4 (Fragment) OS=Homo sapiens OX=9606 PE=2 SV=1 - [A0A5C2GA26_HUMAN]	11.71	13	1	1	3	3.36354e+07	3.76536e+07	2.79724	11.71	1	1	5.08042	11.71	1	2	111	11.8619	8.00146
A0A384NPU5	Epididymis secretory sperm binding protein OS=Homo sapiens OX=9606 PE=2 SV=1 - [A0A384NPU5_HUMAN]	16.82	1	4	4	4	0	2.28285e+06		0			11.9043	16.82	4	4	440	48.0913	5.08447
B4DFL1	Dihydrolipoyl dehydrogenase OS=Homo sapiens OX=9606 PE=2 SV=1 - [B4DFL1_HUMAN]	4.14	4	1	1	1	0	2.27842e+06		0			2.46164	4.14	1	1	459	48.8683	7.48877
G1UI19	Importin subunit alpha-7 (Fragment) OS=Homo sapiens OX=9606 GN=KPNA6 PE=2 SV=1 - [G1UI19_HUMAN]	10.16	9	1	2	2	0	2.26906e+06		0			4.09184	10.16	2	2	246	28.0282	5.2876
A4KYM7	Inhibitor of growth family member 4 variant deltaEx6B OS=Homo sapiens OX=9606 GN=ING4 PE=2 SV=1 - [A4KYM7_HUMAN]	11.63	2	1	1	2	2.11096e+06	770496	3.31646	11.63	1	1	2.90137	11.63	1	1	172	19.8641	8.74854
A0A024R3W2	Translocase of outer mitochondrial membrane 20 homolog (Yeast), isoform CRA_a OS=Homo sapiens OX=9606 GN=TOMM20 PE=3 SV=1 - [A0A024R3W2_HUMAN]	8.28	1	1	1	1	0	2.26851e+06					3.67076	8.28	1	1	145	16.2877	8.60205
A0A125QYY8	IBM-B1 light chain variable region (Fragment) OS=Homo sapiens OX=9606 PE=2 SV=1 - [A0A125QYY8_HUMAN]	11.61	1	1	1	209	1.0625e+10	8.76671e+09	315.962	11.61	1	107	305.291	11.61	1	102	112	12.1591	8.49951
Q6QJE9	Breakpoint cluster region protein (Fragment) OS=Homo sapiens OX=9606 GN=BCR PE=2 SV=1 - [Q6QJE9_HUMAN]	20.78	13	1	1	1	0	2.2562e+06		0			3.66174	20.78	1	1	77	8.88349	9.31982
D6W660	Mitogen-activated protein kinase kinase 7, isoform CRA_b OS=Homo sapiens OX=9606 GN=MAP2K7 PE=4 SV=1 - [D6W660_HUMAN]	4.08	3	1	1	1	0	2.2352e+06					2.10152	4.08	1	1	294	33.4243	9.14404
F8W1I4	La-related protein 4 (Fragment) OS=Homo sapiens OX=9606 GN=LARP4 PE=1 SV=1 - [F8W1I4_HUMAN]	10.4	7	1	1	1	0	2.19685e+06					2.33072	10.4	1	1	125	14.1338	4.41162
Q96BH1	E3 ubiquitin-protein ligase RNF25 OS=Homo sapiens OX=9606 GN=RNF25 PE=1 SV=1 - [RNF25_HUMAN]	11.55	1	3	3	4	991611	1.1658e+06	3.60959	4.79	1	1	9.18506	11.55	3	3	459	51.1867	6.53662
Q96MU7	YTH domain-containing protein 1 OS=Homo sapiens OX=9606 GN=YTHDC1 PE=1 SV=3 - [YTDC1_HUMAN]	11.55	3	9	9	14	4.10899e+06	5.55721e+06	13.0565	7.7	5	5	20.5207	9.35	8	9	727	84.6493	6.22705
F8VV32	Lysozyme OS=Homo sapiens OX=9606 GN=LYZ PE=1 SV=1 - [F8VV32_HUMAN]	11.54	3	1	1	2	4.44631e+06	2.67198e+06	3.20965	11.54	1	1	3.60311	11.54	1	1	104	11.4807	9.0708
B4DJC7	cDNA FLJ60590, highly similar to Interferon-inducible double strandedRNA-dependent protein kinase activator A OS=Homo sapiens OX=9606 PE=2 SV=1 - [B4DJC7_HUMAN]	9.5	2	1	1	1	0	2.18252e+06					2.31089	9.5	1	1	200	22.0562	8.08936
B4DUG4	cDNA FLJ51308 OS=Homo sapiens OX=9606 PE=2 SV=1 - [B4DUG4_HUMAN]	11.5	3	1	1	4	1.24611e+07	1.09301e+07	5.17257	11.5	1	2	5.41	11.5	1	2	113	12.5003	8.17725
K7EJ44	Profilin OS=Homo sapiens OX=9606 GN=PFN1 PE=1 SV=1 - [K7EJ44_HUMAN]	13.46	2	1	1	1	0	2.18139e+06		0			2.41649	13.46	1	1	104	11.3828	9.17334
A0A024R592	Glucosidase, alpha neutral AB, isoform CRA_b OS=Homo sapiens OX=9606 GN=GANAB PE=3 SV=1 - [A0A024R592_HUMAN]	8.38	10	5	5	6	0	2.17258e+06		0			18.9791	8.38	5	6	847	96.1289	5.8335
B0QYK0	RNA-binding protein EWS OS=Homo sapiens OX=9606 GN=EWSR1 PE=1 SV=1 - [B0QYK0_HUMAN]	11.49	11	5	5	24	4.24854e+07	7.2778e+07	34.3806	11.49	5	10	41.8487	11.49	5	14	618	64.8891	9.37842
H7C2V1	Multifunctional procollagen lysine hydroxylase and glycosyltransferase LH3 (Fragment) OS=Homo sapiens OX=9606 GN=PLOD3 PE=1 SV=1 - [H7C2V1_HUMAN]	11.48	8	3	3	4	1.53288e+06	1.63764e+06	4.48471	6.67	2	2	5.37061	8.52	2	2	270	31.2197	6.03662
A0A384MTJ7	Epididymis secretory sperm binding protein OS=Homo sapiens OX=9606 PE=2 SV=1 - [A0A384MTJ7_HUMAN]	10.64	3	4	4	4	0	2.14976e+06		0			12.3508	10.64	4	4	517	57.2132	6.99072
A0A5C2G0N8	IGL c2692_light_IGKV1-27_IGKJ3 (Fragment) OS=Homo sapiens OX=9606 PE=2 SV=1 - [A0A5C2G0N8_HUMAN]	16.82	1	1	1	1	0	2.07918e+06					2.05231	16.82	1	1	107	11.3856	7.95752
Q59FS7	DEAD (Asp-Glu-Ala-Asp) box polypeptide 24 variant (Fragment) OS=Homo sapiens OX=9606 PE=2 SV=1 - [Q59FS7_HUMAN]	5.18	9	2	2	2	0	2.03693e+06		0			4.49272	5.18	2	2	676	75.0011	8.45557
B2RE59	cDNA, FLJ93148, highly similar to Homo sapiens RCD1 required for cell differentiation1 homolog (S. pombe) (RQCD1), mRNA OS=Homo sapiens OX=9606 PE=2 SV=1 - [B2RE59_HUMAN]	10.7	3	3	3	3	0	2.03654e+06		0			7.38078	10.7	3	3	299	33.5959	8.03076
B3KN82	cDNA FLJ13913 fis, clone Y79AA1000231, highly similar to Nucleolar protein NOP5 OS=Homo sapiens OX=9606 PE=2 SV=1 - [B3KN82_HUMAN]	11.37	4	4	4	5	2.48741e+06	2.90569e+06	6.30864	6.22	2	2	9.94503	8.58	3	3	466	52.2557	9.01221
B4DE59	cDNA FLJ60424, highly similar to Junction plakoglobin OS=Homo sapiens OX=9606 PE=2 SV=1 - [B4DE59_HUMAN]	11.37	22	1	6	14	3.07318e+07	2.76593e+07	20.2987	9.77	5	8	15.101	6.04	4	6	563	62.5769	5.17334
Q5RKV6	Exosome complex component MTR3 OS=Homo sapiens OX=9606 GN=EXOSC6 PE=1 SV=1 - [EXOS6_HUMAN]	4.04	1	1	1	1	0	2.00794e+06					2.26383	4.04	1	1	272	28.2177	6.27783
O75165	DnaJ homolog subfamily C member 13 OS=Homo sapiens OX=9606 GN=DNAJC13 PE=1 SV=5 - [DJC13_HUMAN]	11.28	6	20	20	21	5.65713e+06	0	58.7091	11.28	20	21		0			2243	254.252	6.7417
B4DZJ6	cDNA FLJ54706, highly similar to Ubiquitin-associated protein 2-like OS=Homo sapiens OX=9606 PE=2 SV=1 - [B4DZJ6_HUMAN]	11.26	7	6	6	7	2.91977e+06	4.04296e+06	2.82498	1.56	1	1	19.3311	11.26	6	6	897	93.8835	8.32373
A0A384MDR8	Pyruvate dehydrogenase E1 component subunit beta OS=Homo sapiens OX=9606 PE=2 SV=1 - [A0A384MDR8_HUMAN]	9.75	3	3	3	3	0	2.00532e+06		0			6.47531	9.75	3	3	359	39.208	6.65381
B7Z9W6	cDNA, FLJ78980, highly similar to DnaJ homolog subfamily C member 7 OS=Homo sapiens OX=9606 PE=2 SV=1 - [B7Z9W6_HUMAN]	11.19	15	5	5	7	1.16826e+06	2.45177e+06	5.01047	4.79	2	2	13.165	11.19	5	5	438	50.0348	8.11865
B4DNL5	Protein disulfide-isomerase OS=Homo sapiens OX=9606 PE=2 SV=1 - [B4DNL5_HUMAN]	11.18	15	4	4	5	2815646	1.86193e+06	5.61102	5.69	2	2	7.9321	8.74	3	3	492	55.3466	4.79248
A0A024R277	Serine palmitoyltransferase, long chain base subunit 1, isoform CRA_a OS=Homo sapiens OX=9606 GN=SPTLC1 PE=4 SV=1 - [A0A024R277_HUMAN]	8.25	6	3	3	3	0	2.00196e+06		0			7.20424	8.25	3	3	473	52.7105	6.01123
A0A384MEE7	Epididymis secretory sperm binding protein OS=Homo sapiens OX=9606 PE=2 SV=1 - [A0A384MEE7_HUMAN]	2.46	1	1	1	1	0	2.00181e+06					3.00669	2.46	1	1	406	46.9414	5.26221
B2R7W3	Breast carcinoma amplified sequence 2 OS=Homo sapiens OX=9606 GN=BCAS2 PE=2 SV=1 - [B2R7W3_HUMAN]	11.11	2	2	2	3	4.58515e+06	3.99569e+06	5.41796	11.11	2	2	3.52722	5.78	1	1	225	26.115	5.65576
S4R357	DNA/RNA-binding protein KIN17 (Fragment) OS=Homo sapiens OX=9606 GN=KIN PE=1 SV=1 - [S4R357_HUMAN]	11.11	3	1	1	1	867310	0	1.72961	11.11	1	1					108	12.2588	9.26123
A0A087WYB4	Stomatin-like protein 2, mitochondrial OS=Homo sapiens OX=9606 GN=STOML2 PE=1 SV=1 - [A0A087WYB4_HUMAN]	5.48	2	1	1	1	0	1.99586e+06		0			3.36995	5.48	1	1	310	33.3884	5.63037
Q15800	Methylsterol monooxygenase 1 OS=Homo sapiens OX=9606 GN=MSMO1 PE=1 SV=1 - [MSMO1_HUMAN]	4.78	1	1	1	1	0	1.97931e+06					3.10836	4.78	1	1	293	35.1926	7.2251
B0YJ74	Proteasome subunit alpha type OS=Homo sapiens OX=9606 GN=PSMA8 PE=3 SV=1 - [B0YJ74_HUMAN]	5.19	5	1	1	1	0	1.97668e+06		0			3.2724	5.19	1	1	212	23.7885	9.11475
P50570	Dynamin-2 OS=Homo sapiens OX=9606 GN=DNM2 PE=1 SV=2 - [DYN2_HUMAN]	11.03	26	9	9	10	3.62955e+06	1.61816e+06	21.0889	11.03	9	9	3.22726	1.38	1	1	870	98.0032	7.44482
Q59HE2	Ornithine aminotransferase variant (Fragment) OS=Homo sapiens OX=9606 PE=2 SV=1 - [Q59HE2_HUMAN]	3.56	2	1	1	1	0	1.96006e+06		0			2.42501	3.56	1	1	281	30.717	4.84326
A0A3B3IU46	RNA guanine-7 methyltransferase-activating subunit-like (pseudogene) OS=Homo sapiens OX=9606 GN=RAMACL PE=4 SV=1 - [A0A3B3IU46_HUMAN]	11.02	2	1	1	2	2120773	1.66418e+06	3.08197	11.02	1	1	2.71303	11.02	1	1	118	14.3586	8.39697
A0A5C2GC05	IGH + IGL c298_heavy_IGHV3-30_IGHD3-16_IGHJ3 (Fragment) OS=Homo sapiens OX=9606 PE=2 SV=1 - [A0A5C2GC05_HUMAN]	11.02	2	1	1	1	7.76011e+06	0	1.6002	11.02	1	1		0			118	12.9943	7.91357
B4DIQ0	mRNA-capping enzyme OS=Homo sapiens OX=9606 PE=2 SV=1 - [B4DIQ0_HUMAN]	10.92	4	5	5	9	1.75808e+06	2.16638e+06	8.14446	6.34	3	3	13.1553	10.92	5	6	568	65.1777	7.37158
A0A0S2Z4Z2	E3 ubiquitin protein ligase OS=Homo sapiens OX=9606 GN=RNF40 PE=2 SV=1 - [A0A0S2Z4Z2_HUMAN]	10.88	12	6	6	6	2.01673e+06	0	18.9278	10.88	6	6		0			956	107.185	5.78271
A0A494C050	NF-kappa-B-activating protein (Fragment) OS=Homo sapiens OX=9606 GN=NKAP PE=1 SV=1 - [A0A494C050_HUMAN]	10.87	2	2	2	3	3.88025e+06	3.96881e+06	3.07544	10.87	2	2	3.3517	3.86	1	1	414	46.96	10.1401
Q5C9Z4	Nucleolar MIF4G domain-containing protein 1 OS=Homo sapiens OX=9606 GN=NOM1 PE=1 SV=1 - [NOM1_HUMAN]	6.05	1	4	4	4	0	1.94985e+06		0			11.6838	6.05	4	4	860	96.1976	8.104
P46087	Probable 28S rRNA (cytosine(4447)-C(5))-methyltransferase OS=Homo sapiens OX=9606 GN=NOP2 PE=1 SV=2 - [NOP2_HUMAN]	10.84	3	6	6	9	5.42913e+06	2.94318e+06	9.64836	7.14	4	4	15.0095	7.64	5	5	812	89.2471	9.23193
B4DZ87	cDNA FLJ57240, highly similar to Mitochondrial proteins import receptor OS=Homo sapiens OX=9606 PE=2 SV=1 - [B4DZ87_HUMAN]	2.2	2	1	1	1	0	1.9493e+06		0			2.52003	2.2	1	1	501	56.8945	5.90967
A0A1L1UHR1	Sperm binding protein 1a OS=Homo sapiens OX=9606 PE=2 SV=1 - [A0A1L1UHR1_HUMAN]	25.44	5	4	4	4	0	1.93916e+06		0			12.0913	25.44	4	4	283	30.7536	8.54346
A3F768	NF-kappaB repressing factor OS=Homo sapiens OX=9606 GN=NRF PE=2 SV=1 - [A3F768_HUMAN]	6.67	8	4	4	4	0	1.93589e+06		0			9.41419	6.67	4	4	690	77.5251	8.73389
E9PFD4	BZW2 protein OS=Homo sapiens OX=9606 GN=BZW2 PE=1 SV=2 - [E9PFD4_HUMAN]	8.47	8	1	2	2	0	1.92254e+06					5.14008	8.47	2	2	189	21.4973	5.50342
E1NZA1	Peroxisome proliferator activated receptor interacting complex protein OS=Homo sapiens OX=9606 GN=PRIC295 PE=2 SV=1 - [E1NZA1_HUMAN]	5.69	4	9	9	11	0	1.92244e+06		0			36.0829	5.69	9	11	2671	292.558	7.43018
Q6NTE8	MRN complex-interacting protein OS=Homo sapiens OX=9606 GN=MRNIP PE=1 SV=2 - [MRNIP_HUMAN]	10.79	5	2	2	3	1.07684e+06	3.08425e+06	4.66373	10.79	2	2	0	6.71	1	1	343	37.7198	8.66064
C9J8T0	Selenocysteine-specific elongation factor OS=Homo sapiens OX=9606 GN=EEFSEC PE=1 SV=1 - [C9J8T0_HUMAN]	10.78	2	3	3	4	349214	1.00836e+06	4.29559	7.34	2	2	6.31165	7.57	2	2	436	47.8459	7.86963
B4E0Q4	Suppressor of Ty 5 homolog (S. cerevisiae), isoform CRA_a OS=Homo sapiens OX=9606 GN=SUPT5H PE=2 SV=1 - [B4E0Q4_HUMAN]	10.78	4	6	6	7	1.63711e+06	1.70643e+06	8.19169	4.86	3	3	10.8574	7.51	4	4	946	104.318	7.48877
H7BZJ3	Protein disulfide-isomerase A3 (Fragment) OS=Homo sapiens OX=9606 GN=PDIA3 PE=1 SV=1 - [H7BZJ3_HUMAN]	11.38	1	1	1	1	0	1.90695e+06					2.7904	11.38	1	1	123	13.5108	7.29834
P05787	Keratin, type II cytoskeletal 8 OS=Homo sapiens OX=9606 GN=KRT8 PE=1 SV=7 - [K2C8_HUMAN]	10.77	40	1	7	16	3.36667e+07	2.21926e+07	24.3767	9.73	6	10	17.2051	9.32	5	6	483	53.6711	5.59229
Q2NLC8	GSTK1 protein (Fragment) OS=Homo sapiens OX=9606 GN=GSTK1 PE=2 SV=1 - [Q2NLC8_HUMAN]	9.25	3	1	1	1	0	1.89486e+06		0			3.09711	9.25	1	1	173	19.3722	8.68994
Q9P0N4	HSPC245 OS=Homo sapiens OX=9606 PE=2 SV=1 - [Q9P0N4_HUMAN]	8.87	3	1	1	1	0	1.88188e+06					2.17294	8.87	1	1	124	14.115	4.729
Q9BVR6	Gamma-tubulin complex component OS=Homo sapiens OX=9606 GN=TUBGCP4 PE=2 SV=1 - [Q9BVR6_HUMAN]	9.36	3	2	2	2	0	1.88069e+06		0			2.39447	9.36	2	2	342	38.6702	6.0874
A0A0G2JRD1	RNA-binding protein fox-1 homolog 2 (Fragment) OS=Homo sapiens OX=9606 GN=RBFOX2 PE=1 SV=1 - [A0A0G2JRD1_HUMAN]	18.06	25	2	2	2	0	1.87495e+06		0			8.95417	18.06	2	2	227	23.5291	9.61279
P61619	Protein transport protein Sec61 subunit alpha isoform 1 OS=Homo sapiens OX=9606 GN=SEC61A1 PE=1 SV=2 - [S61A1_HUMAN]	7.56	13	2	2	2	0	1.87257e+06		0			6.12676	7.56	2	2	476	52.2305	8.06006
K7EJW6	ATP-binding cassette sub-family A member 5 (Fragment) OS=Homo sapiens OX=9606 GN=ABCA5 PE=1 SV=8 - [K7EJW6_HUMAN]	1.22	3	1	1	1	0	1.84052e+06		0			1.96205	1.22	1	1	573	65.4951	8.42627
B7Z5V2	cDNA FLJ54141, highly similar to Ezrin OS=Homo sapiens OX=9606 PE=2 SV=1 - [B7Z5V2_HUMAN]	10.65	26	6	6	9	5.63561e+06	4.1506e+06	7.97205	6.14	3	3	17.2296	10.65	6	6	554	65.5286	5.90967
D6RCQ0	Eukaryotic translation elongation factor 1 epsilon-1 (Fragment) OS=Homo sapiens OX=9606 GN=EEF1E1 PE=1 SV=1 - [D6RCQ0_HUMAN]	10.64	5	1	1	1	823121	0	1.9245	10.64	1	1					94	10.4175	8.74854
P08240	Signal recognition particle receptor subunit alpha OS=Homo sapiens OX=9606 GN=SRPRA PE=1 SV=2 - [SRPRA_HUMAN]	2.19	2	1	1	1	0	1.81916e+06		0			3.15394	2.19	1	1	638	69.7672	8.95361
Q6UN15	Pre-mRNA 3'-end-processing factor FIP1 OS=Homo sapiens OX=9606 GN=FIP1L1 PE=1 SV=1 - [FIP1_HUMAN]	10.61	3	4	4	6	5.80278e+06	2.64537e+06	16.9909	10.61	4	5	4.62695	3.2	1	1	594	66.4865	5.59229
P51398	28S ribosomal protein S29, mitochondrial OS=Homo sapiens OX=9606 GN=DAP3 PE=1 SV=1 - [RT29_HUMAN]	10.55	8	3	3	3	553318	0	7.26961	10.55	3	3		0			398	45.5376	8.88037
A0PJ92	NOP56 protein (Fragment) OS=Homo sapiens OX=9606 GN=NOP56 PE=2 SV=1 - [A0PJ92_HUMAN]	10.51	7	4	4	5	1.63483e+06	2.15647e+06	9.27449	7.61	3	3	6.53892	5.82	2	2	447	49.7254	9.1001
H9ZYJ2	Thioredoxin OS=Homo sapiens OX=9606 GN=TXN PE=2 SV=1 - [H9ZYJ2_HUMAN]	10.48	1	1	1	2	2.56691e+06	1.47734e+06	3.26205	10.48	1	1	2.95187	10.48	1	1	105	11.7297	4.91943
E2QRD4	Protein MMS22-like OS=Homo sapiens OX=9606 GN=MMS22L PE=1 SV=1 - [E2QRD4_HUMAN]	0.67	3	1	1	1	0	1.8183e+06		0			1.62617	0.67	1	1	1203	137.415	7.32764
A0A384NKW7	Epididymis secretory sperm binding protein OS=Homo sapiens OX=9606 PE=2 SV=1 - [A0A384NKW7_HUMAN]	8.86	6	6	6	6	0	1.79968e+06		0			16.5994	8.86	6	6	971	110.346	5.77002
D6RA57	Translation machinery-associated protein 16 OS=Homo sapiens OX=9606 GN=TMA16 PE=1 SV=1 - [D6RA57_HUMAN]	10.42	4	1	1	2	1.42515e+06	4.00196e+06	2.1615	10.42	1	1	4.00806	10.42	1	1	144	17.1451	9.96436
C9JVS0	Choline-phosphate cytidylyltransferase A (Fragment) OS=Homo sapiens OX=9606 GN=PCYT1A PE=1 SV=1 - [C9JVS0_HUMAN]	13.91	12	1	1	1	0	1.79798e+06					0	13.91	1	1	115	12.6473	7.79639
B4DIC4	cDNA FLJ52195, highly similar to LIM and SH3 domain protein 1 OS=Homo sapiens OX=9606 PE=2 SV=1 - [B4DIC4_HUMAN]	10.4	5	1	1	2	2.75001e+06	4.70123e+06	2.92735	10.4	1	1	2.63612	10.4	1	1	125	14.5881	8.68994
G1UCX3	Synoviocyte proliferation-associated in collagen-induced arthritis 1 OS=Homo sapiens OX=9606 GN=SPACIA1 PE=2 SV=1 - [G1UCX3_HUMAN]	9.7	8	3	3	3	0	1.79319e+06		0			9.25851	9.7	3	3	474	53.5237	4.50049
H3BUR4	RNA-binding protein NOB1 OS=Homo sapiens OX=9606 GN=NOB1 PE=1 SV=1 - [H3BUR4_HUMAN]	13.64	3	1	1	1	0	1.78129e+06		0			2.58345	13.64	1	1	66	7.56915	9.31982
B4DSX6	cDNA FLJ57427, highly similar to Glycogenin-1 OS=Homo sapiens OX=9606 PE=2 SV=1 - [B4DSX6_HUMAN]	10.36	8	2	2	2	1.17807e+06	0	4.27548	10.36	2	2		0			193	21.4659	5.5542
O60832	H/ACA ribonucleoprotein complex subunit DKC1 OS=Homo sapiens OX=9606 GN=DKC1 PE=1 SV=3 - [DKC1_HUMAN]	10.31	8	4	4	4	1.927e+06	0	11.5899	10.31	4	4		0			514	57.6378	9.42236
B2RDP6	cDNA, FLJ96709, highly similar to Homo sapiens glutamate rich WD repeat protein GRWD (GRWD), mRNA OS=Homo sapiens OX=9606 PE=2 SV=1 - [B2RDP6_HUMAN]	10.31	6	3	3	4	1.32252e+06	913364	2.08604	5.38	2	2	2.25324	6.95	2	2	446	49.3582	4.91943
A0A5C2H3N5	IG c1636_light_IGKV1-5_IGKJ3 (Fragment) OS=Homo sapiens OX=9606 PE=2 SV=1 - [A0A5C2H3N5_HUMAN]	10.28	1	1	1	1	2.49763e+06	0	1.98199	10.28	1	1					107	11.7067	7.28369
A0A5C2G1H3	IGL c1317_light_IGKV1-5_IGKJ1 (Fragment) OS=Homo sapiens OX=9606 PE=2 SV=1 - [A0A5C2G1H3_HUMAN]	10.28	1	1	1	1	1.69564e+07	0	2.03726	10.28	1	1		0			107	11.9999	8.90967
B4DX76	cDNA FLJ54459, highly similar to Poly(ADP-ribose) glycohydrolase OS=Homo sapiens OX=9606 PE=2 SV=1 - [B4DX76_HUMAN]	10.27	5	4	4	5	3.00584e+06	2.88321e+06	11.3941	10.27	4	4	4.1397	3.29	1	1	516	59.547	7.41553
Q9Y3C6	Peptidyl-prolyl cis-trans isomerase-like 1 OS=Homo sapiens OX=9606 GN=PPIL1 PE=1 SV=1 - [PPIL1_HUMAN]	10.24	1	1	1	2	1.64874e+06	0	2.65971	10.24	1	1	2.57088	10.24	1	1	166	18.2251	7.98682
G3V3F4	Centrosomal protein of 128 kDa (Fragment) OS=Homo sapiens OX=9606 GN=CEP128 PE=1 SV=8 - [G3V3F4_HUMAN]	10.24	4	1	1	1	1.37774e+06	0	2.08307	10.24	1	1		0			127	14.132	7.57666
P23258	Tubulin gamma-1 chain OS=Homo sapiens OX=9606 GN=TUBG1 PE=1 SV=2 - [TBG1_HUMAN]	18.18	5	4	4	5	0	1.78037e+06		0			14.2604	18.18	4	5	451	51.1378	6.13818
A0A2R8YGH5	AP complex subunit sigma OS=Homo sapiens OX=9606 GN=AP1S1 PE=1 SV=1 - [A0A2R8YGH5_HUMAN]	10.19	3	1	1	2	6.40968e+06	2.75399e+06	4.95047	10.19	1	1	3.00105	10.19	1	1	157	18.5896	5.73193
D6W507	HCG1990625, isoform CRA_a OS=Homo sapiens OX=9606 GN=hCG_1990625 PE=4 SV=1 - [D6W507_HUMAN]	9.59	10	1	1	1	0	1.77978e+06					3.22528	9.59	1	1	146	16.5935	6.12549
B3KN05	cDNA FLJ13129 fis, clone NT2RP3002969, highly similar to Long-chain-fatty-acid--CoA ligase 3 OS=Homo sapiens OX=9606 PE=2 SV=1 - [B3KN05_HUMAN]	6.35	5	3	3	3	0	1.7681e+06		0			7.16346	6.35	3	3	709	79.1717	8.32373
B3KUZ8	Aspartate aminotransferase OS=Homo sapiens OX=9606 PE=2 SV=1 - [B3KUZ8_HUMAN]	6.2	4	1	1	1	0	1.76611e+06					0	6.2	1	1	371	41.3001	8.83643
A0A024R4Z6	FACT complex subunit SSRP1 OS=Homo sapiens OX=9606 GN=SSRP1 PE=3 SV=1 - [A0A024R4Z6_HUMAN]	10.01	3	8	8	12	4.53557e+06	1.21591e+06	22.4702	10.01	8	9	7.25822	4.8	3	3	709	81.0244	6.87354
Q9UBS4	DnaJ homolog subfamily B member 11 OS=Homo sapiens OX=9606 GN=DNAJB11 PE=1 SV=1 - [DJB11_HUMAN]	4.47	1	1	1	1	0	1.75645e+06		0			4.10344	4.47	1	1	358	40.4886	6.17627
P47928	DNA-binding protein inhibitor ID-4 OS=Homo sapiens OX=9606 GN=ID4 PE=1 SV=1 - [ID4_HUMAN]	9.94	1	1	1	1	2.89556e+06	0	4.28973	9.94	1	1		0			161	16.6116	8.32373
C9JYQ9	60S ribosomal protein L22-like 1 OS=Homo sapiens OX=9606 GN=RPL22L1 PE=1 SV=1 - [C9JYQ9_HUMAN]	9.92	3	1	1	1	1.31603e+06	0	2.32236	9.92	1	1		0			121	14.4695	9.37842
A0A087WUT6	Eukaryotic translation initiation factor 5B OS=Homo sapiens OX=9606 GN=EIF5B PE=1 SV=1 - [A0A087WUT6_HUMAN]	9.92	5	7	7	10	2.33609e+06	3.15317e+06	11.2282	5	3	3	25.1166	9.02	6	7	1220	138.597	5.57959
B3KRJ9	cDNA FLJ34439 fis, clone HLUNG2001146, highly similar to Splicing factor, arginine/serine-rich 12 OS=Homo sapiens OX=9606 PE=2 SV=1 - [B3KRJ9_HUMAN]	9.92	5	3	3	3	9.16177e+06	0	10.7262	9.92	3	3		0			514	58.1674	9.92041
D6RF62	Multifunctional protein ADE2 OS=Homo sapiens OX=9606 GN=PAICS PE=1 SV=1 - [D6RF62_HUMAN]	10.21	4	2	2	3	0	1.74237e+06		0			9.47854	10.21	2	3	333	37.0879	6.26514
B4DZY9	cDNA FLJ59103, highly similar to T-complex protein 1 subunit epsilon OS=Homo sapiens OX=9606 PE=2 SV=1 - [B4DZY9_HUMAN]	9.89	13	2	2	2	3.08841e+06	3.81468e+06	3.82781	5.65	1	1	3.5912	4.24	1	1	283	32.0308	8.49951
J3QLR8	28S ribosomal protein S23, mitochondrial OS=Homo sapiens OX=9606 GN=MRPS23 PE=1 SV=1 - [J3QLR8_HUMAN]	9.87	2	1	1	1	1.59991e+06	0	2.31723	9.87	1	1		0			152	17.5064	9.62744
A0A494C0D1	Succinate--CoA ligase [ADP/GDP-forming] subunit alpha, mitochondrial OS=Homo sapiens OX=9606 GN=SUCLG1 PE=1 SV=1 - [A0A494C0D1_HUMAN]	7.11	6	1	1	1	0	1.74176e+06		0			2.27137	7.11	1	1	211	22.4438	9.49561
Q6UUV7	CREB-regulated transcription coactivator 3 OS=Homo sapiens OX=9606 GN=CRTC3 PE=1 SV=2 - [CRTC3_HUMAN]	9.85	3	3	3	6	1.9408e+06	2.61283e+06	7.80743	5.65	2	2	14.5145	9.85	3	4	619	66.9183	6.84424
Q15007	Pre-mRNA-splicing regulator WTAP OS=Homo sapiens OX=9606 GN=WTAP PE=1 SV=2 - [FL2D_HUMAN]	9.85	5	3	3	3	1.74559e+06	0	6.87733	9.85	3	3		0			396	44.2167	5.18604
Q6PKG0	La-related protein 1 OS=Homo sapiens OX=9606 GN=LARP1 PE=1 SV=2 - [LARP1_HUMAN]	9.85	9	8	8	12	4.15534e+06	3.17767e+06	19.4038	8.58	7	7	14.9931	5.66	5	5	1096	123.434	8.82178
A0A0K0K1L1	Carbonic anhydrase OS=Homo sapiens OX=9606 GN=HEL-S-282 PE=2 SV=1 - [A0A0K0K1L1_HUMAN]	10.77	4	2	2	3	0	1.7412e+06		0			8.45756	10.77	2	3	260	29.1579	7.73779
P27824	Calnexin OS=Homo sapiens OX=9606 GN=CANX PE=1 SV=2 - [CALX_HUMAN]	9.8	11	4	4	5	1.60557e+06	4.79886e+06	2.44013	2.7	1	1	11.7443	9.8	4	4	592	67.5259	4.60205
A0A024R1X8	Junction plakoglobin, isoform CRA_a OS=Homo sapiens OX=9606 GN=JUP PE=4 SV=1 - [A0A024R1X8_HUMAN]	9.8	7	3	5	7	2.38678e+06	802260	16.3463	7.11	4	5	5.8266	4.3	2	2	745	81.6748	6.13818
Q99959	Plakophilin-2 OS=Homo sapiens OX=9606 GN=PKP2 PE=1 SV=2 - [PKP2_HUMAN]	9.76	4	7	7	11	1.8641e+06	2.49638e+06	8.7924	4.88	3	4	16.3214	9.76	7	7	881	97.3548	9.33447
Q9NPD3	Exosome complex component RRP41 OS=Homo sapiens OX=9606 GN=EXOSC4 PE=1 SV=3 - [EXOS4_HUMAN]	8.98	3	2	2	2	0	1.73629e+06		0			5.69018	8.98	2	2	245	26.3665	6.52197
Q9UEH5	24-kDa subunit of complex I (Fragment) OS=Homo sapiens OX=9606 GN=NDUFV2 PE=4 SV=1 - [Q9UEH5_HUMAN]	5.63	6	1	1	1	0	1.73308e+06		0			2.386	5.63	1	1	231	25.414	7.32764
P12004	Proliferating cell nuclear antigen OS=Homo sapiens OX=9606 GN=PCNA PE=1 SV=1 - [PCNA_HUMAN]	2.68	3	1	1	1	0	1.72279e+06		0			1.84202	2.68	1	1	261	28.7503	4.69092
F8WEJ5	Asparagine synthetase [glutamine-hydrolyzing] OS=Homo sapiens OX=9606 GN=ASNS PE=1 SV=1 - [F8WEJ5_HUMAN]	8.23	6	3	3	3	0	1.72089e+06		0			5.44328	8.23	3	3	401	45.597	7.09326
B4DKU1	60S ribosomal export protein NMD3 OS=Homo sapiens OX=9606 PE=2 SV=1 - [B4DKU1_HUMAN]	9.6	5	2	2	4	1.11559e+06	1.48192e+06	4.7653	9.6	2	2	4.38606	9.6	2	2	323	37.0742	5.78271
A0A024RDZ9	PCI domain-containing protein OS=Homo sapiens OX=9606 GN=RP11-98F14.6 PE=4 SV=1 - [A0A024RDZ9_HUMAN]	9.59	4	2	2	3	0	2.54654e+06	2.68394	5.48	1	1	6.32594	9.59	2	2	292	33.7609	9.21729
D9ZGF1	Cbp/p300-interacting transactivator, with Glu/Asp-rich carboxy-terminal domain, 2 OS=Homo sapiens OX=9606 GN=CITED2 PE=4 SV=1 - [D9ZGF1_HUMAN]	8.15	2	1	1	1	0	1.70981e+06		0			0	8.15	1	1	270	28.478	6.94678
A0A2R8YD50	Peroxisomal multifunctional enzyme type 2 OS=Homo sapiens OX=9606 GN=HSD17B4 PE=1 SV=1 - [A0A2R8YD50_HUMAN]	9.56	19	5	5	6	1.10703e+06	1.75961e+06	6.17943	3.52	2	2	12.6234	7.88	4	4	711	76.7897	8.51416
H3BT36	PROTEASOME_ALPHA_1 domain-containing protein OS=Homo sapiens OX=9606 PE=1 SV=1 - [H3BT36_HUMAN]	29.17	3	1	1	1	0	1.70608e+06					2.27552	29.17	1	1	48	5.00747	4.61475
Q9NR50	Translation initiation factor eIF-2B subunit gamma OS=Homo sapiens OX=9606 GN=EIF2B3 PE=1 SV=1 - [EI2BG_HUMAN]	2.43	1	1	1	1	0	1.69689e+06		0			1.91129	2.43	1	1	452	50.208	6.46826
B7Z3V1	Sodium/potassium-transporting ATPase subunit alpha (Fragment) OS=Homo sapiens OX=9606 PE=2 SV=1 - [B7Z3V1_HUMAN]	3.82	24	3	3	3	0	1.69418e+06		0			7.99545	3.82	3	3	1020	112.366	5.35107
Q9UK58	Cyclin-L1 OS=Homo sapiens OX=9606 GN=CCNL1 PE=1 SV=1 - [CCNL1_HUMAN]	9.51	1	3	3	3	3.32066e+06	0	9.45551	9.51	3	3		0			526	59.5972	10.6968
B4DKE6	cDNA FLJ60629, highly similar to Replication factor C subunit 3 OS=Homo sapiens OX=9606 PE=2 SV=1 - [B4DKE6_HUMAN]	4.59	4	1	1	1	0	1.68169e+06					3.43575	4.59	1	1	305	34.8101	8.5874
S4R329	ER membrane protein complex subunit 4 OS=Homo sapiens OX=9606 GN=EMC4 PE=1 SV=1 - [S4R329_HUMAN]	22.22	7	1	1	1	0	1.67513e+06					2.11446	22.22	1	1	72	7.79902	9.81787
B7Z7B0	Cleavage and polyadenylation-specificity factor subunit 4 OS=Homo sapiens OX=9606 GN=CPSF4 PE=1 SV=1 - [B7Z7B0_HUMAN]	9.42	4	1	1	1	800973	0	3.78916	9.42	1	1		0			191	21.9425	8.55811
B4DGN8	cDNA FLJ53377, highly similar to Procollagen-lysine, 2-oxoglutarate 5-dioxygenase 1 OS=Homo sapiens OX=9606 PE=2 SV=1 - [B4DGN8_HUMAN]	9.42	5	4	4	7	3.68536e+06	2.1443e+06	15.0128	9.42	4	4	9.26532	6.81	3	3	690	79.3492	7.02002
A0A0J9YX35	Immunoglobulin heavy variable 3-64D OS=Homo sapiens OX=9606 GN=IGHV3-64D PE=3 SV=1 - [HV64D_HUMAN]	9.4	18	1	1	1	1.02671e+06	0	2.58822	9.4	1	1		0			117	12.8143	7.85498
H0YEL5	Peptidyl-prolyl cis-trans isomerase (Fragment) OS=Homo sapiens OX=9606 GN=PPIH PE=1 SV=1 - [H0YEL5_HUMAN]	9.38	4	1	1	1	1.40636e+06	0	3.05601	9.38	1	1					96	10.2741	8.19189
A0A024R1A3	Testicular secretory protein Li 63 OS=Homo sapiens OX=9606 GN=UBE1 PE=2 SV=1 - [A0A024R1A3_HUMAN]	9.36	6	7	7	8	1.15736e+06	3.90897e+06	2.52617	2.27	1	1	17.8471	9.36	7	7	1058	117.774	5.75732
S4R398	Transportin-1 (Fragment) OS=Homo sapiens OX=9606 GN=TNPO1 PE=1 SV=1 - [S4R398_HUMAN]	6.22	5	1	1	1	0	1.66859e+06		0			2.7067	6.22	1	1	193	22.056	5.89697
H0Y720	Trinucleotide repeat-containing gene 6B protein (Fragment) OS=Homo sapiens OX=9606 GN=TNRC6B PE=1 SV=1 - [H0Y720_HUMAN]	9.35	5	8	8	9	1.17304e+06	1.13387e+06	9.09963	4.74	4	4	13.2273	5.54	5	5	1391	148.586	7.26904
B4DRA5	Protein transport protein SEC23 OS=Homo sapiens OX=9606 PE=2 SV=1 - [B4DRA5_HUMAN]	9.3	11	4	5	8	2.35084e+06	3.01215e+07	6.08787	5.39	3	3	15.0704	9.3	5	5	742	83.7562	7.09326
E9PKM6	Activating signal cointegrator 1 complex subunit 1 (Fragment) OS=Homo sapiens OX=9606 GN=ASCC1 PE=1 SV=1 - [E9PKM6_HUMAN]	17.07	13	1	1	1	0	1.66e+06					2.89234	17.07	1	1	123	14.1541	5.90967
D3DQV9	Eukaryotic translation initiation factor 4 gamma 2 (Fragment) OS=Homo sapiens OX=9606 GN=EIF4G2 PE=1 SV=1 - [D3DQV9_HUMAN]	9.26	12	5	5	7	1.03517e+06	2.96712e+06	5.75559	3.86	2	2	15.3029	9.26	5	5	907	102.265	7.13721
F5H459	AP complex subunit sigma OS=Homo sapiens OX=9606 GN=AP3S1 PE=1 SV=1 - [F5H459_HUMAN]	9.26	3	1	1	1	2.67657e+06	0	1.8737	9.26	1	1					162	18.7594	5.08447
Q9Y3W7	Uncharacterized protein DKFZp586J0119 (Fragment) OS=Homo sapiens OX=9606 GN=DKFZp586J0119 PE=2 SV=1 - [Q9Y3W7_HUMAN]	5.33	5	2	2	2	0	1.65243e+06					5.98861	5.33	2	2	394	43.685	8.80713
A0A5C2G8C0	IGH + IGL c34_heavy_IGHV3-21_IGHD2-2_IGHJ4 (Fragment) OS=Homo sapiens OX=9606 PE=2 SV=1 - [A0A5C2G8C0_HUMAN]	9.24	1	1	1	2	1.67576e+06	1772326	1.81665	9.24	1	1	2.11344	9.24	1	1	119	13.0415	8.85107
A0A024RC65	HCG1991735, isoform CRA_a OS=Homo sapiens OX=9606 GN=hCG_1991735 PE=4 SV=1 - [A0A024RC65_HUMAN]	9.23	15	11	12	14	1.12221e+06	2.12222e+06	12.7485	3.86	5	5	23.5657	6.7	9	9	1657	189.134	6.48096
Q13188	Serine/threonine-protein kinase 3 OS=Homo sapiens OX=9606 GN=STK3 PE=1 SV=2 - [STK3_HUMAN]	5.3	8	2	2	2	0	1.6516e+06		0			6.82843	5.3	2	2	491	56.265	5.23682
B4DZG6	cDNA FLJ53254, highly similar to Nucleoporin NDC1 OS=Homo sapiens OX=9606 PE=2 SV=1 - [B4DZG6_HUMAN]	4.13	2	1	1	1	0	1.64661e+06					2.56664	4.13	1	1	339	37.9044	9.70068
Q504U7	GBF1 protein OS=Homo sapiens OX=9606 GN=GBF1 PE=2 SV=1 - [Q504U7_HUMAN]	7.06	7	1	2	2	0	1.63887e+06		0			3.64411	7.06	2	2	340	37.3119	5.43994
A0A5C2GQN8	IG c1213_heavy_IGHV1-69_IGHD6-6_IGHJ5 (Fragment) OS=Homo sapiens OX=9606 PE=2 SV=1 - [A0A5C2GQN8_HUMAN]	9.17	10	1	1	1	1.4128e+06	0	1.91699	9.17	1	1					120	13.0475	8.92432
B4DIU0	cDNA FLJ58391, highly similar to Exosome complex exonuclease RRP42 OS=Homo sapiens OX=9606 PE=2 SV=1 - [B4DIU0_HUMAN]	9.15	3	1	1	2	2.64911e+06	3.17596e+06	2.39677	9.15	1	1	3.33151	9.15	1	1	164	17.9139	4.83057
B4DWW8	cDNA FLJ59251, highly similar to U4/U6 small nuclear ribonucleoprotein Prp31 OS=Homo sapiens OX=9606 PE=2 SV=1 - [B4DWW8_HUMAN]	9.11	6	3	3	3	3.45653e+06	0	7.83987	9.11	3	3					450	50.1284	5.24951
P35606	Coatomer subunit beta' OS=Homo sapiens OX=9606 GN=COPB2 PE=1 SV=2 - [COPB2_HUMAN]	4.19	3	3	3	3	0	1.63136e+06		0			7.7718	4.19	3	3	906	102.422	5.2749
H7BZW6	Histone deacetylase complex subunit SAP18 (Fragment) OS=Homo sapiens OX=9606 GN=SAP18 PE=1 SV=2 - [H7BZW6_HUMAN]	9.09	2	1	1	1	0	0	2.21589	9.09	1	1					143	16.0261	9.12939
A0A5C2GAL3	IGH + IGL c296_heavy_IGHV3-33_IGHD3-3_IGHJ6 (Fragment) OS=Homo sapiens OX=9606 PE=2 SV=1 - [A0A5C2GAL3_HUMAN]	9.09	1	1	1	1	4.47618e+06	0	2.11152	9.09	1	1					121	13.5045	8.27979
Q9UFZ8	alpha-1,2-Mannosidase OS=Homo sapiens OX=9606 GN=DKFZp434I213 PE=3 SV=2 - [Q9UFZ8_HUMAN]	3.36	8	1	1	1	0	1.63102e+06					2.34932	3.36	1	1	298	34.2193	6.354
Q12996	Cleavage stimulation factor subunit 3 OS=Homo sapiens OX=9606 GN=CSTF3 PE=1 SV=1 - [CSTF3_HUMAN]	9.07	5	4	4	6	2.19063e+06	1.02292e+06	8.14358	9.07	4	4	2.10363	3.91	2	2	717	82.8687	8.11865
F2Z2V6	Glutamine--tRNA ligase OS=Homo sapiens OX=9606 GN=QARS1 PE=1 SV=1 - [F2Z2V6_HUMAN]	16	12	1	1	1	0	1.62629e+06		0			2.25389	16	1	1	100	10.7367	9.56885
Q8N1N4	Keratin, type II cytoskeletal 78 OS=Homo sapiens OX=9606 GN=KRT78 PE=1 SV=2 - [K2C78_HUMAN]	9.04	15	2	4	4	985252	1.32317e+06	7.45408	6.35	3	3	2.46654	2.69	1	1	520	56.8305	6.02393
Q8NHX6	DNA helicase OS=Homo sapiens OX=9606 GN=HCC5 PE=2 SV=1 - [Q8NHX6_HUMAN]	5.62	8	3	3	3	0	1.62041e+06		0			6.7112	5.62	3	3	676	75.7396	6.46826
B4DDH9	cDNA FLJ53820, highly similar to U4/U6.U5 tri-snRNP-associated protein 1 OS=Homo sapiens OX=9606 PE=2 SV=1 - [B4DDH9_HUMAN]	9.03	3	4	4	4	2.20283e+06	0	11.4025	9.03	4	4		0			642	73.3947	5.21143
Q5VU11	Ribonuclease P protein subunit p30 (Fragment) OS=Homo sapiens OX=9606 GN=RPP30 PE=1 SV=1 - [Q5VU11_HUMAN]	5.91	2	1	1	1	0	1.61159e+06		0			2.2529	5.91	1	1	254	28.0941	9.21729
Q53R94	Uncharacterized protein RTN4 (Fragment) OS=Homo sapiens OX=9606 GN=RTN4 PE=4 SV=1 - [Q53R94_HUMAN]	7.03	4	1	1	1	0	1604558					1.85448	7.03	1	1	185	19.2884	4.13232
B4DLS8	cDNA FLJ55983, highly similar to U4/U6 small nuclear ribonucleoprotein Prp3 OS=Homo sapiens OX=9606 PE=2 SV=1 - [B4DLS8_HUMAN]	8.97	5	6	6	6	2.64226e+06	0	15.757	8.97	6	6		0			669	75.802	9.51025
A8K8X9	cDNA FLJ32106 fis, clone OCBBF2001408, highly similar to H.sapiens thioesterase II OS=Homo sapiens OX=9606 PE=2 SV=1 - [A8K8X9_HUMAN]	4.79	6	1	1	1	0	1.60417e+06					2.33602	4.79	1	1	188	20.8257	9.78857
V9HWC7	Peroxiredoxin OS=Homo sapiens OX=9606 GN=HEL-S-128m PE=2 SV=1 - [V9HWC7_HUMAN]	8.93	2	2	2	4	617047	1.38382e+06	4.83072	8.93	2	2	5.75142	8.93	2	2	224	25.0192	6.37939
V9HWC6	Peptidyl-prolyl cis-trans isomerase OS=Homo sapiens OX=9606 GN=HEL-S-39 PE=2 SV=1 - [V9HWC6_HUMAN]	6.25	2	1	1	1	0	1.5937e+06		0			2.84757	6.25	1	1	208	22.728	9.31982
K7ERM9	Nuclear speckle-splicing regulatory protein 1 (Fragment) OS=Homo sapiens OX=9606 GN=NSRP1 PE=1 SV=1 - [K7ERM9_HUMAN]	8.92	7	1	1	1	3.37214e+06	0	3.80788	8.92	1	1		0			157	18.6037	8.29443
A0A024R836	Uncharacterized protein (Fragment) OS=Homo sapiens OX=9606 GN=MGC11257 PE=4 SV=1 - [A0A024R836_HUMAN]	8.92	5	1	1	1	1.58643e+06	0	2.81547	8.92	1	1		0			157	18.4998	9.23193
Q13868	Exosome complex component RRP4 OS=Homo sapiens OX=9606 GN=EXOSC2 PE=1 SV=2 - [EXOS2_HUMAN]	8.87	6	2	2	3	1.09569e+06	2.12469e+06	1.73533	3.75	1	1	6.04586	8.87	2	2	293	32.7681	7.50342
D6RBL0	Transmembrane protein 165 OS=Homo sapiens OX=9606 GN=TMEM165 PE=1 SV=1 - [D6RBL0_HUMAN]	32.89	3	1	1	1	0	1.59286e+06		0			3.53507	32.89	1	1	76	8.10625	7.43018
Q9HC44	Vasculin-like protein 1 OS=Homo sapiens OX=9606 GN=GPBP1L1 PE=1 SV=1 - [GPBL1_HUMAN]	12.87	2	3	3	3	3.07585e+06	1.58881e+06	0	5.49	1	1	5.88638	7.38	2	2	474	52.2694	6.84424
P48735	Isocitrate dehydrogenase [NADP], mitochondrial OS=Homo sapiens OX=9606 GN=IDH2 PE=1 SV=2 - [IDHP_HUMAN]	14.6	13	5	5	5	0	1.57458e+06		0			13.4283	14.6	5	5	452	50.8769	8.68994
Q0D2Q6	Phosphoglycerate mutase OS=Homo sapiens OX=9606 GN=PGAM1 PE=2 SV=1 - [Q0D2Q6_HUMAN]	4.33	5	1	1	1	0	1.5677e+06					2.02561	4.33	1	1	254	28.7738	7.18115
B7ZAR7	cDNA, FLJ79281, highly similar to Homo sapiens membrane-associated ring finger (C3HC4) 7 (MARCH7), mRNA OS=Homo sapiens OX=9606 PE=2 SV=1 - [B7ZAR7_HUMAN]	3.75	4	2	2	2	0	1.56101e+06		0			5.47791	3.75	2	2	666	73.6613	6.50732
A0A024R8R0	SAP30 binding protein, isoform CRA_a OS=Homo sapiens OX=9606 GN=SAP30BP PE=4 SV=1 - [A0A024R8R0_HUMAN]	8.77	9	2	2	5	3.41573e+06	1.51583e+06	9.11752	8.77	2	3	4.60082	8.77	2	2	308	33.8497	4.84326
B5BU99	High glucose-regulated protein 8 OS=Homo sapiens OX=9606 GN=YTHDF2 PE=2 SV=1 - [B5BU99_HUMAN]	8.77	5	3	4	8	1.69957e+06	4.80022e+06	8.71665	4.04	2	3	15.0408	8.77	4	5	570	61.2822	9.1001
B4DDR3	cDNA FLJ52148, highly similar to Apoptosis inhibitor 5 OS=Homo sapiens OX=9606 PE=2 SV=1 - [B4DDR3_HUMAN]	8.76	4	2	2	2	0	1.73225e+06	2.51573	3.93	1	1	2.57345	4.83	1	1	331	37.4847	8.67529
H7C1I8	Probable C-mannosyltransferase DPY19L1 (Fragment) OS=Homo sapiens OX=9606 GN=DPY19L1 PE=1 SV=1 - [H7C1I8_HUMAN]	8.74	1	1	1	1	2.72046e+06	0	2.17682	8.74	1	1		0			206	23.7839	9.18799
B7Z792	cDNA FLJ53932, highly similar to NADH-ubiquinone oxidoreductase 49 kDa subunit, mitochondrial OS=Homo sapiens OX=9606 PE=2 SV=1 - [B7Z792_HUMAN]	11.58	5	3	3	3	0	1.55927e+06		0			9.49529	11.58	3	3	406	46.3666	7.34229
Q9Y446	Plakophilin-3 OS=Homo sapiens OX=9606 GN=PKP3 PE=1 SV=1 - [PKP3_HUMAN]	8.66	6	5	5	8	2.0712e+06	1.39702e+06	14.7649	8.66	5	5	7.18879	4.89	3	3	797	87.029	9.31982
A0A5C2GGF3	IGH + IGL c251_light_IGKV3-11_IGKJ4 (Fragment) OS=Homo sapiens OX=9606 PE=2 SV=1 - [A0A5C2GGF3_HUMAN]	8.65	68	1	1	3	4.62709e+07	4.3061e+07	2.6284	8.65	1	1	5.25898	8.65	1	2	104	11.1517	8.49951
A0A0M3HER1	LIM and senescent cell antigen-like-containing domain protein 1 (Fragment) OS=Homo sapiens OX=9606 GN=LIMS1 PE=1 SV=1 - [A0A0M3HER1_HUMAN]	5.74	4	1	1	1	0	1.55869e+06		0			2.80365	5.74	1	1	209	24.4004	8.99756
H3BUQ1	E3 ubiquitin-protein ligase HERC2 (Fragment) OS=Homo sapiens OX=9606 GN=HERC2 PE=1 SV=1 - [H3BUQ1_HUMAN]	8.5	4	1	1	1	0	0	1.99962	8.5	1	1		0			200	20.7272	4.53857
B7Z700	cDNA FLJ54557, highly similar to helicase MOV-10 OS=Homo sapiens OX=9606 PE=2 SV=1 - [B7Z700_HUMAN]	8.5	5	6	6	8	2.91691e+06	1.95735e+06	16.7348	8.5	6	6	5.45264	2.87	2	2	941	106.452	8.80713
I3L234	Ribosomal L1 domain-containing protein 1 (Fragment) OS=Homo sapiens OX=9606 GN=RSL1D1 PE=1 SV=1 - [I3L234_HUMAN]	13.27	8	1	1	1	0	1.54478e+06					2.26437	13.27	1	1	98	11.6213	9.74463
A4FU65	Glycylpeptide N-tetradecanoyltransferase (Fragment) OS=Homo sapiens OX=9606 GN=NMT1 PE=2 SV=1 - [A4FU65_HUMAN]	6.04	3	1	1	1	0	1.53757e+06					2.93288	6.04	1	1	182	20.7505	8.45557
A0A024R1Y2	ATP-citrate synthase OS=Homo sapiens OX=9606 GN=ACLY PE=3 SV=1 - [A0A024R1Y2_HUMAN]	6.42	5	6	6	6	0	1.53474e+06		0			13.3226	6.42	6	6	1091	119.695	7.32764
Q9Y2D4	Exocyst complex component 6B OS=Homo sapiens OX=9606 GN=EXOC6B PE=1 SV=3 - [EXC6B_HUMAN]	2.84	4	2	2	2	0	1.53017e+06		0			5.07059	2.84	2	2	811	94.1411	6.45557
B3KW34	Protein YIPF OS=Homo sapiens OX=9606 PE=2 SV=1 - [B3KW34_HUMAN]	4.67	2	1	1	1	0	1.52339e+06					2.39835	4.67	1	1	257	28.0127	4.36084
B3KVX6	cDNA FLJ41699 fis, clone HCHON2004776, highly similar to Homo sapiens cytoskeleton-associated protein 4 (CKAP4), mRNA OS=Homo sapiens OX=9606 PE=2 SV=1 - [B3KVX6_HUMAN]	7.29	4	3	3	3	0	1.51773e+06		0			7.63638	7.29	3	3	521	58.1158	5.24951
A0A5C2G2R3	IGL c633_light_IGKV3-20_IGKJ4 (Fragment) OS=Homo sapiens OX=9606 PE=2 SV=1 - [A0A5C2G2R3_HUMAN]	8.41	1	1	1	1	0	0	1.82628	8.41	1	1		0			107	11.6188	6.56592
A0A5C2FUL5	IGL c559_light_IGKV3-20_IGKJ4 (Fragment) OS=Homo sapiens OX=9606 PE=2 SV=1 - [A0A5C2FUL5_HUMAN]	8.41	4	1	1	3	6.6288e+06	6.51186e+06	3.03579	8.41	1	1	5.25534	8.41	1	2	107	11.5427	6.56592
A0A5C2GBT6	IGH + IGL c612_light_IGKV3-15_IGKJ1 (Fragment) OS=Homo sapiens OX=9606 PE=2 SV=1 - [A0A5C2GBT6_HUMAN]	8.41	1	1	1	3	1.72777e+07	1.69736e+07	2.18017	8.41	1	1	4.44212	8.41	1	2	107	11.6117	5.90967
A0A024RDP4	Paraspeckle component 1, isoform CRA_b OS=Homo sapiens OX=9606 GN=PSPC1 PE=4 SV=1 - [A0A024RDP4_HUMAN]	8.4	4	3	3	4	1.54046e+06	1.62671e+06	2.2361	8.4	3	3	2.76253	2.8	1	1	393	45.5423	6.58057
Q49AN7	VPS4A protein OS=Homo sapiens OX=9606 GN=VPS4A PE=2 SV=1 - [Q49AN7_HUMAN]	22.86	4	1	1	1	0	1.51019e+06		0			3.36444	22.86	1	1	70	7.68466	4.36084
Q9H089	Large subunit GTPase 1 homolog OS=Homo sapiens OX=9606 GN=LSG1 PE=1 SV=2 - [LSG1_HUMAN]	4.26	2	3	3	3	0	1.50992e+06					7.74936	4.26	3	3	658	75.1784	6.37939
A0A087X059	Probable ATP-dependent RNA helicase DDX27 (Fragment) OS=Homo sapiens OX=9606 GN=DDX27 PE=1 SV=1 - [A0A087X059_HUMAN]	8.36	4	2	2	2	865111	0	5.21763	8.36	2	2		0			275	30.2997	7.92822
H6WCP5	EPRSN1 OS=Homo sapiens OX=9606 PE=2 SV=1 - [H6WCP5_HUMAN]	3.48	5	1	1	1	0	1.48786e+06		0			3.07439	3.48	1	1	863	97.5089	7.38623
B4DYF8	cDNA FLJ58479, highly similar to Leucine-rich repeats and calponin homologydomain-containing protein 4 OS=Homo sapiens OX=9606 PE=2 SV=1 - [B4DYF8_HUMAN]	8.26	3	2	2	2	0	1.48113e+06					5.94109	8.26	2	2	363	39.2152	9.08545
A0A024QZT2	Exocyst complex component 2 OS=Homo sapiens OX=9606 GN=EXOC2 PE=3 SV=1 - [A0A024QZT2_HUMAN]	5.63	4	5	5	5	0	1.47162e+06		0			11.7678	5.63	5	5	924	104	6.90283
E9PRF4	Histone-lysine N-methyltransferase SETDB1 (Fragment) OS=Homo sapiens OX=9606 GN=SETDB1 PE=1 SV=1 - [E9PRF4_HUMAN]	2.38	2	2	2	2	0	1.46816e+06		0			4.26986	2.38	2	2	1259	139.3	6.21436
A0A5C2G110	IGL c2812_light_IGLV7-46_IGLJ3 (Fragment) OS=Homo sapiens OX=9606 PE=2 SV=1 - [A0A5C2G110_HUMAN]	8.26	7	1	1	3	2.05785e+07	2.12828e+07	2.87138	8.26	1	1	4.76884	8.26	1	2	109	11.6137	7.98682
H7C330	cAMP-dependent protein kinase type II-alpha regulatory subunit (Fragment) OS=Homo sapiens OX=9606 GN=PRKAR2A PE=1 SV=1 - [H7C330_HUMAN]	11.96	4	1	1	1	0	1.43861e+06					2.55398	11.96	1	1	92	10.125	7.23975
B3KNN7	cDNA FLJ30049 fis, clone ADRGL1000033, highly similar to 26S proteasome non-ATPase regulatory subunit 3 OS=Homo sapiens OX=9606 PE=2 SV=1 - [B3KNN7_HUMAN]	5.22	8	2	2	2	0	1.43437e+06		0			3.92475	5.22	2	2	498	57.1966	8.45557
A0A024R1J3	CDC42 effector protein (Rho GTPase binding) 1, isoform CRA_a OS=Homo sapiens OX=9606 GN=CDC42EP1 PE=4 SV=1 - [A0A024R1J3_HUMAN]	13.54	5	4	4	4	0	1.4335e+06					5.92174	13.54	4	4	384	39.6618	7.15186
F5H2I3	Importin-8 (Fragment) OS=Homo sapiens OX=9606 GN=IPO8 PE=1 SV=1 - [F5H2I3_HUMAN]	21.74	2	1	1	1	0	1.43108e+06					2.45358	21.74	1	1	46	5.39606	9.99365
A0A024R2U6	RNA binding motif protein 5, isoform CRA_a OS=Homo sapiens OX=9606 GN=RBM5 PE=4 SV=1 - [A0A024R2U6_HUMAN]	8.22	7	5	5	6	6.67921e+06	1.36236e+06	15.7665	8.22	5	5	2.9994	1.47	1	1	815	92.097	6.27783
Q0EFA5	S protein OS=Homo sapiens OX=9606 GN=S PE=4 SV=1 - [Q0EFA5_HUMAN]	8.2	13	2	2	3	1.97286e+06	2.24805e+06	4.80875	8.2	2	2	2.83295	3.52	1	1	512	49.8655	8.1333
A0A2R8YCS7	Deoxynucleoside triphosphate triphosphohydrolase SAMHD1 OS=Homo sapiens OX=9606 GN=SAMHD1 PE=1 SV=1 - [A0A2R8YCS7_HUMAN]	5.94	12	3	3	4	0	1.42677e+06	0	2.04	1	1	6.85331	5.94	3	3	589	67.8996	7.26904
A0A024R3R5	Lamin B receptor, isoform CRA_a OS=Homo sapiens OX=9606 GN=LBR PE=4 SV=1 - [A0A024R3R5_HUMAN]	3.09	1	1	1	1	0	1.42537e+06					0	3.09	1	1	615	70.685	9.36377
Q9NV31	U3 small nucleolar ribonucleoprotein protein IMP3 OS=Homo sapiens OX=9606 GN=IMP3 PE=1 SV=1 - [IMP3_HUMAN]	8.15	1	1	1	1	2041180	0	3.00081	8.15	1	1					184	21.8366	9.49561
B7ZAY8	cDNA, FLJ79352 OS=Homo sapiens OX=9606 PE=2 SV=1 - [B7ZAY8_HUMAN]	20.27	2	5	5	5	0	1.41771e+06					9.33109	20.27	5	5	301	33.5477	5.92236
P30291	Wee1-like protein kinase OS=Homo sapiens OX=9606 GN=WEE1 PE=1 SV=2 - [WEE1_HUMAN]	8.05	7	4	4	4	2.12371e+06	1.23348e+06	1.74658	1.86	1	1	4.63778	6.19	3	3	646	71.5527	6.771
Q7KYN0	HS24/P52 protein (Fragment) OS=Homo sapiens OX=9606 GN=HS24/P52 PE=4 SV=1 - [Q7KYN0_HUMAN]	4.89	12	1	1	1	0	1.41576e+06					3.18159	4.89	1	1	266	29.4451	8.25049
G3V448	Thioredoxin-related transmembrane protein 1 OS=Homo sapiens OX=9606 GN=TMX1 PE=1 SV=1 - [G3V448_HUMAN]	11.43	2	1	1	1	0	1415726					2.60441	11.43	1	1	105	11.904	4.41162
H7C1A2	Phosphatidate cytidylyltransferase, mitochondrial (Fragment) OS=Homo sapiens OX=9606 GN=TAMM41 PE=1 SV=1 - [H7C1A2_HUMAN]	29.09	3	1	1	1	0	1.41193e+06					3.85378	29.09	1	1	55	6.31225	8.17725
H0YJH0	Protein salvador homolog 1 (Fragment) OS=Homo sapiens OX=9606 GN=SAV1 PE=1 SV=1 - [H0YJH0_HUMAN]	8.01	3	2	2	3	1.16629e+06	1.66313e+06	2.05502	8.01	2	2	1.90564	5.13	1	1	312	36.6429	7.57666
U3KQK1	U6 snRNA-associated Sm-like protein LSm4 OS=Homo sapiens OX=9606 GN=LSM4 PE=1 SV=1 - [U3KQK1_HUMAN]	8	3	1	1	1	498257	0	2.48818	8	1	1					125	13.796	9.93506
A0A024R333	Transmembrane protein 113, isoform CRA_a OS=Homo sapiens OX=9606 GN=TMEM113 PE=4 SV=1 - [A0A024R333_HUMAN]	7.99	2	2	2	2	1.65912e+06	2.19031e+06	2.13806	3.51	1	1	2.45979	4.47	1	1	313	35.0565	7.69385
Q5VXN0	Ribosome production factor 2 homolog (Fragment) OS=Homo sapiens OX=9606 GN=RPF2 PE=1 SV=1 - [Q5VXN0_HUMAN]	7.94	3	1	1	1	1.04734e+06	0	2.38459	7.94	1	1					214	24.589	9.5542
H0YLS6	Proteasome subunit alpha type OS=Homo sapiens OX=9606 GN=PSMA4 PE=1 SV=1 - [H0YLS6_HUMAN]	15.2	10	2	2	2	0	1.39536e+06					4.43726	15.2	2	2	125	13.9389	7.23975
P28072	Proteasome subunit beta type-6 OS=Homo sapiens OX=9606 GN=PSMB6 PE=1 SV=4 - [PSB6_HUMAN]	4.6	1	1	1	1	0	1.37907e+06					3.34255	4.6	1	1	239	25.3414	4.91943
Q96D09	G-protein coupled receptor-associated sorting protein 2 OS=Homo sapiens OX=9606 GN=GPRASP2 PE=1 SV=1 - [GASP2_HUMAN]	7.88	3	4	4	6	1.22444e+06	2.73328e+06	2.93021	2.15	1	1	15.0148	7.88	4	5	838	93.715	5.0083
F8VVX6	2-methoxy-6-polyprenyl-1,4-benzoquinol methylase, mitochondrial (Fragment) OS=Homo sapiens OX=9606 GN=COQ5 PE=1 SV=1 - [F8VVX6_HUMAN]	6.57	3	1	1	1	0	1.37363e+06		0			3.01547	6.57	1	1	213	24.4846	7.03467
H0Y5P8	BTB/POZ domain-containing protein KCTD3 (Fragment) OS=Homo sapiens OX=9606 GN=KCTD3 PE=1 SV=1 - [H0Y5P8_HUMAN]	13.69	14	1	1	1	0	1.36871e+06					3.94556	13.69	1	1	168	18.2383	8.88037
V9HW62	Lactoylglutathione lyase OS=Homo sapiens OX=9606 GN=HEL-S-74 PE=2 SV=1 - [V9HW62_HUMAN]	10.87	2	1	1	1	0	1.36824e+06					4.19414	10.87	1	1	184	20.7062	5.46533
D3DTY9	Tripartite motif-containing 25, isoform CRA_a OS=Homo sapiens OX=9606 GN=TRIM25 PE=4 SV=1 - [D3DTY9_HUMAN]	7.82	4	3	3	3	1.27988e+06	260429	2.62286	4.74	2	2	2.7925	3.08	1	1	422	47.8447	9.0708
A0A024R880	Cyclin-dependent kinase 9 (CDC2-related kinase), isoform CRA_a OS=Homo sapiens OX=9606 GN=CDK9 PE=3 SV=1 - [A0A024R880_HUMAN]	7.8	137	2	3	4	2.42893e+06	4.63138e+06	7.29248	7.8	3	3	2.23279	2.15	1	1	372	42.7502	8.79248
B7ZM65	PHD and RING finger domain-containing protein 1 OS=Homo sapiens OX=9606 GN=PHRF1 PE=1 SV=1 - [B7ZM65_HUMAN]	7.78	16	8	8	9	6.00584e+06	0	24.0877	7.78	8	9		0			1645	178.081	9.01221
B4DV94	cDNA FLJ58285, highly similar to Homo sapiens pre-B-cell leukemia transcription factor interacting protein 1 (PBXIP1), mRNA OS=Homo sapiens OX=9606 PE=2 SV=1 - [B4DV94_HUMAN]	1.97	4	1	1	1	0	1.36715e+06		0			2.97722	1.97	1	1	507	57.555	6.75635
Q5TDG9	DnaJ (Hsp40) homolog, subfamily C, member 16, isoform CRA_a OS=Homo sapiens OX=9606 GN=DNAJC16 PE=1 SV=1 - [Q5TDG9_HUMAN]	6.05	5	2	2	2	0	1.3621e+06		0			6.62436	6.05	2	2	595	69.2697	7.15186
P54136	Arginine--tRNA ligase, cytoplasmic OS=Homo sapiens OX=9606 GN=RARS1 PE=1 SV=2 - [SYRC_HUMAN]	7.73	4	4	4	6	1.34958e+06	1.53197e+06	5.05624	4.55	2	2	9.11476	6.21	3	4	660	75.3309	6.68311
A0A0N7A4T6	MHC class I antigen (Fragment) OS=Homo sapiens OX=9606 GN=HLA-C PE=3 SV=1 - [A0A0N7A4T6_HUMAN]	7.73	8	1	1	1	384379	0	2.53809	7.73	1	1					181	21.1394	8.38232
H0YBN9	Serine/threonine-protein phosphatase 2A catalytic subunit beta isoform (Fragment) OS=Homo sapiens OX=9606 GN=PPP2CB PE=4 SV=1 - [H0YBN9_HUMAN]	21.15	8	1	1	1	0	1.35866e+06					2.38234	21.15	1	1	52	6.09189	7.12256
A0A024QZN2	HCG2024613, isoform CRA_a OS=Homo sapiens OX=9606 GN=hCG_2024613 PE=4 SV=1 - [A0A024QZN2_HUMAN]	7.69	2	2	2	2	699425	975390	1.60216	3.08	1	1	2.23211	4.62	1	1	260	29.8911	5.73193
Q6GTS8	N-fatty-acyl-amino acid synthase/hydrolase PM20D1 OS=Homo sapiens OX=9606 GN=PM20D1 PE=2 SV=3 - [P20D1_HUMAN]	2.79	1	1	1	1	0	1.35347e+06					2.60626	2.79	1	1	502	55.7062	6.66846
P53007	Tricarboxylate transport protein, mitochondrial OS=Homo sapiens OX=9606 GN= PE=1 SV=2 - [TXTP_HUMAN]	7.72	4	2	2	2	0	1.35223e+06					5.30427	7.72	2	2	311	33.991	9.89111
B3KW21	cDNA FLJ41945 fis, clone PLACE6019676, highly similar to Coatomer subunit gamma OS=Homo sapiens OX=9606 PE=2 SV=1 - [B3KW21_HUMAN]	4.43	4	1	2	2	0	1.35119e+06		0			4.91741	4.43	2	2	610	67.7614	5.0083
A0A0C4DGB1	rRNA adenine N(6)-methyltransferase OS=Homo sapiens OX=9606 GN=DIMT1 PE=1 SV=1 - [A0A0C4DGB1_HUMAN]	7.64	6	2	2	3	942275	1.2314e+06	3.00149	4	1	1	4.73789	7.64	2	2	275	30.8239	10.2427
B3KWD0	cDNA FLJ42779 fis, clone BRAWH3005300, highly similar to Exportin-1 OS=Homo sapiens OX=9606 PE=2 SV=1 - [B3KWD0_HUMAN]	4.87	4	2	2	3	0	1.34951e+06		0			8.91257	4.87	2	3	718	82.366	5.70654
A0A0S2Z4Z3	Fucose-1-phosphate guanylyltransferase isoform 3 (Fragment) OS=Homo sapiens OX=9606 GN=FPGT PE=2 SV=1 - [A0A0S2Z4Z3_HUMAN]	5.66	4	1	1	1	0	1.34812e+06		0			0	5.66	1	1	318	35.3513	8.19189
B4DRS4	cDNA FLJ60139, highly similar to Homo sapiens HIV TAT specific factor 1 (HTATSF1), mRNA OS=Homo sapiens OX=9606 PE=2 SV=1 - [B4DRS4_HUMAN]	7.49	2	3	3	4	2.38346e+06	650493	12.6327	7.49	3	3	3.7082	2.77	1	1	721	81.9719	4.42432
A0A3B3ITG6	Translation initiation factor eIF-2B subunit epsilon (Fragment) OS=Homo sapiens OX=9606 GN=EIF2B5 PE=1 SV=1 - [A0A3B3ITG6_HUMAN]	3.66	15	2	2	2	0	1.34e+06		0			4.99	3.66	2	2	546	60.8953	5.08447
B4E0X8	cDNA FLJ61021, highly similar to Far upstream element-binding protein 1 OS=Homo sapiens OX=9606 PE=2 SV=1 - [B4E0X8_HUMAN]	7.47	12	2	4	4	1.35734e+06	0	9.03175	7.47	4	4		0			629	66.1908	7.56201
C9JDH9	Serine/threonine-protein kinase 25 (Fragment) OS=Homo sapiens OX=9606 GN=STK25 PE=1 SV=1 - [C9JDH9_HUMAN]	21.62	27	2	2	2	0	1.33981e+06		0			5.2239	21.62	2	2	148	16.3556	6.17627
Q9NUP3	cDNA FLJ11224 fis, clone PLACE1008273, moderately similar to COATOMER GAMMA SUBUNIT OS=Homo sapiens OX=9606 PE=2 SV=1 - [Q9NUP3_HUMAN]	6	5	1	2	2	0	1.32702e+06		0			6.5189	6	2	2	483	53.9897	6.21436
Q9NQ55	Suppressor of SWI4 1 homolog OS=Homo sapiens OX=9606 GN=PPAN PE=2 SV=1 - [SSF1_HUMAN]	7.4	7	3	3	5	1.81725e+06	2.31729e+06	4.63687	4.02	2	2	9.62281	5.92	2	3	473	53.1608	10.1255
B0AZQ4	Structural maintenance of chromosomes protein OS=Homo sapiens OX=9606 PE=2 SV=1 - [B0AZQ4_HUMAN]	7.4	3	6	6	7	946751	2.09951e+06	2.32455	1.31	1	1	17.4342	7.4	6	6	1217	141.442	7.18115
Q9NY12	H/ACA ribonucleoprotein complex subunit 1 OS=Homo sapiens OX=9606 GN=GAR1 PE=1 SV=1 - [GAR1_HUMAN]	7.37	1	2	2	4	1.91742e+06	1.63954e+06	4.12843	7.37	2	2	3.24232	7.37	2	2	217	22.3342	10.9165
Q9Y4W2	Ribosomal biogenesis protein LAS1L OS=Homo sapiens OX=9606 GN=LAS1L PE=1 SV=2 - [LAS1L_HUMAN]	7.36	3	3	3	5	0	6.56867e+06	1.88814	2.18	1	1	13.7781	7.36	3	4	734	83.0128	4.729
H0YCA5	Spermatogenesis-associated protein 5-like protein 1 (Fragment) OS=Homo sapiens OX=9606 GN=SPATA5L1 PE=1 SV=1 - [H0YCA5_HUMAN]	7.36	2	1	1	2	912159	1.24705e+06	4.19166	7.36	1	1	4.75273	7.36	1	1	258	28.553	5.42725
E5RJR5	S-phase kinase-associated protein 1 OS=Homo sapiens OX=9606 GN=SKP1 PE=1 SV=1 - [E5RJR5_HUMAN]	7.36	2	1	1	2	1.65317e+06	1.29675e+06	2.39208	7.36	1	1	2.09855	7.36	1	1	163	18.7083	4.70361
B7Z8P5	cDNA FLJ51438, highly similar to Probable ATP-dependent RNA helicase DHX36 (Fragment) OS=Homo sapiens OX=9606 PE=2 SV=1 - [B7Z8P5_HUMAN]	7.33	4	4	4	6	1.88119e+06	1.42779e+06	9.03081	4.12	3	3	8.0167	5.96	3	3	873	100.08	7.41553
A0A494C079	Serine/threonine-protein kinase TBK1 OS=Homo sapiens OX=9606 GN=TBK1 PE=1 SV=1 - [A0A494C079_HUMAN]	7.32	14	3	3	4	796954	893671	1.98207	2.12	1	1	6.99682	7.32	3	3	519	59.1818	7.28369
A0A024R7W5	YTH domain family, member 3, isoform CRA_a OS=Homo sapiens OX=9606 GN=YTHDF3 PE=1 SV=1 - [A0A024R7W5_HUMAN]	7.3	12	2	3	5	1.25246e+06	1.46856e+06	4.51822	4.68	2	2	6.97699	7.3	3	3	534	58.2752	9.23193
A2J1N7	Rheumatoid factor RF-ET10 (Fragment) OS=Homo sapiens OX=9606 PE=2 SV=1 - [A2J1N7_HUMAN]	7.29	5	1	1	3	2.31507e+08	2.51924e+08	4.20301	7.29	1	2	1.92269	7.29	1	1	96	10.4892	9.36377
B3KPV5	cDNA FLJ32300 fis, clone PROST2002227, highly similar to U3 small nucleolar ribonucleoprotein protein MPP10 (Fragment) OS=Homo sapiens OX=9606 PE=2 SV=1 - [B3KPV5_HUMAN]	2.12	2	1	1	1	0	1.30924e+06		0			3.15734	2.12	1	1	661	76.2982	4.76709
Q7RTV0	PHD finger-like domain-containing protein 5A OS=Homo sapiens OX=9606 GN=PHF5A PE=1 SV=1 - [PHF5A_HUMAN]	7.27	1	1	1	1	6.8077e+06	0	1.91303	7.27	1	1					110	12.397	8.41162
Q0IIN1	Keratin 77 OS=Homo sapiens OX=9606 GN=KRT77 PE=1 SV=1 - [Q0IIN1_HUMAN]	7.27	5	2	5	20	2.11514e+08	1.35333e+08	33.7587	5.19	4	11	32.5938	5.71	3	9	578	61.7644	5.84619
S4R3U9	ER membrane protein complex subunit 3 (Fragment) OS=Homo sapiens OX=9606 GN=EMC3 PE=1 SV=1 - [S4R3U9_HUMAN]	17.95	2	1	1	1	0	1.29753e+06					2.40553	17.95	1	1	78	9.09807	9.99365
A0A2R8Y611	AP-3 complex subunit delta-1 (Fragment) OS=Homo sapiens OX=9606 GN=AP3D1 PE=1 SV=1 - [A0A2R8Y611_HUMAN]	7.2	5	4	4	7	3.05235e+06	1.22437e+06	16.598	7.2	4	5	2.51017	4.23	2	2	945	106.129	6.78564
H0YDX4	Mitochondrial amidoxime-reducing component 1 (Fragment) OS=Homo sapiens OX=9606 GN=MTARC1 PE=4 SV=1 - [H0YDX4_HUMAN]	25.25	5	1	1	2	0	1.29678e+06					7.00899	25.25	1	2	99	11.2177	8.83643
M0R0K9	Transcription intermediary factor 1-beta (Fragment) OS=Homo sapiens OX=9606 GN=TRIM28 PE=1 SV=1 - [M0R0K9_HUMAN]	7.17	3	2	2	3	0	2.89015e+06	1.82199	3.7	1	1	5.85682	7.17	2	2	460	48.4039	4.94482
X6RJP6	Transgelin-2 (Fragment) OS=Homo sapiens OX=9606 GN=TAGLN2 PE=1 SV=1 - [X6RJP6_HUMAN]	19.79	2	3	3	3	0	1.29568e+06		0			8.46058	19.79	3	3	187	21.0725	7.81104
C8CHJ6	Galactokinase (Fragment) OS=Homo sapiens OX=9606 GN=GALK PE=4 SV=1 - [C8CHJ6_HUMAN]	18.33	4	1	1	1	0	1288523					2.83044	18.33	1	1	60	6.74357	5.33838
A0A5C2G2D7	IGL c2606_light_IGKV2-30_IGKJ1 (Fragment) OS=Homo sapiens OX=9606 PE=2 SV=1 - [A0A5C2G2D7_HUMAN]	7.14	1	2	2	4	4.77478e+06	5.1403e+06	4.07556	7.14	2	2	4.83947	7.14	2	2	112	12.4012	7.98682
Q6ZTI3	cDNA FLJ44621 fis, clone BRACE2016896, highly similar to Lysyl-tRNA synthetase OS=Homo sapiens OX=9606 PE=2 SV=1 - [Q6ZTI3_HUMAN]	3.31	2	1	1	1	0	1.28167e+06					3.45781	3.31	1	1	423	48.3904	5.37646
A0A024R1S5	GTP binding protein 1, isoform CRA_c OS=Homo sapiens OX=9606 GN=GTPBP1 PE=4 SV=1 - [A0A024R1S5_HUMAN]	7.12	6	3	3	3	1.7215e+06	9.66183e+06	7.27863	4.7	2	2	2.47636	2.42	1	1	660	71.4186	8.22119
A8K3Y5	cDNA FLJ78186 OS=Homo sapiens OX=9606 PE=2 SV=1 - [A8K3Y5_HUMAN]	7.12	2	2	2	2	800716	2.43576e+06	2.99081	2.9	1	1	3.50388	4.22	1	1	379	43.5959	9.56885
H0YK49	Electron transfer flavoprotein subunit alpha OS=Homo sapiens OX=9606 GN=ETFA PE=1 SV=1 - [H0YK49_HUMAN]	8.3	6	1	1	1	0	1.27973e+06		0			3.13394	8.3	1	1	229	24.1448	8.66064
C9J7B1	Protein NipSnap homolog 2 (Fragment) OS=Homo sapiens OX=9606 GN=NIPSNAP2 PE=1 SV=1 - [C9J7B1_HUMAN]	13.85	4	1	1	1	0	1.27192e+06					1.95949	13.85	1	1	65	7.93406	9.59814
H0YM23	Ankyrin repeat domain-containing protein 17 (Fragment) OS=Homo sapiens OX=9606 GN=ANKRD17 PE=1 SV=1 - [H0YM23_HUMAN]	1.41	12	2	2	2	0	1.26976e+06		0			2.34141	1.41	2	2	2487	263.202	6.37939
Q9Y5B6	PAX3- and PAX7-binding protein 1 OS=Homo sapiens OX=9606 GN=PAXBP1 PE=1 SV=2 - [PAXB1_HUMAN]	7.09	4	5	5	6	2.06633e+06	0	13.3686	7.09	5	6		0			917	104.739	5.68115
B7Z4G0	cDNA FLJ51993, highly similar to Ribosomal protein L7-like 1 OS=Homo sapiens OX=9606 PE=2 SV=1 - [B7Z4G0_HUMAN]	7.09	3	1	1	1	1.26049e+06	0	3.39493	7.09	1	1		0			141	16.5766	10.9458
A5YKK6	CCR4-NOT transcription complex subunit 1 OS=Homo sapiens OX=9606 GN=CNOT1 PE=1 SV=2 - [CNOT1_HUMAN]	7.07	8	13	13	18	2.62721e+06	2.80918e+06	23.2904	5.05	9	9	26.0231	5.01	9	9	2376	266.768	7.10791
A8K4K9	cDNA FLJ76169 OS=Homo sapiens OX=9606 PE=2 SV=1 - [A8K4K9_HUMAN]	4.38	3	1	1	1	0	1.26391e+06					2.58737	4.38	1	1	297	34.8394	6.81494
Q14CN4	Keratin, type II cytoskeletal 72 OS=Homo sapiens OX=9606 GN=KRT72 PE=1 SV=2 - [K2C72_HUMAN]	7.05	9	1	5	12	1.77598e+07	1.7986e+07	13.783	5.87	4	7	18.0943	7.05	3	5	511	55.8424	6.88818
J3KSI8	28S ribosomal protein S7, mitochondrial (Fragment) OS=Homo sapiens OX=9606 GN=MRPS7 PE=1 SV=1 - [J3KSI8_HUMAN]	7.05	4	1	1	1	0	0	2.06403	7.05	1	1					156	18.3726	10.1255
E9PLD3	Uncharacterized protein OS=Homo sapiens OX=9606 PE=4 SV=1 - [E9PLD3_HUMAN]	13.13	4	1	1	1	0	1.26032e+06					3.09295	13.13	1	1	99	11.5928	12.2349
A0A024RAE1	Ribosome assembly factor mrt4 OS=Homo sapiens OX=9606 GN=C1orf33 PE=3 SV=1 - [A0A024RAE1_HUMAN]	10.46	1	2	2	2	0	1.25978e+06		0			6.35626	10.46	2	2	239	27.5429	8.29443
F5H7S7	Ras GTPase-activating-like protein IQGAP2 OS=Homo sapiens OX=9606 GN=IQGAP2 PE=1 SV=2 - [F5H7S7_HUMAN]	7.02	12	7	8	9	577225	1.57425e+06	2.31007	0.72	1	1	23.1865	7.02	8	8	1525	174.341	5.69385
A0A024R4A5	Trinucleotide repeat containing 15, isoform CRA_a OS=Homo sapiens OX=9606 GN=TNRC15 PE=4 SV=1 - [A0A024R4A5_HUMAN]	7.01	8	6	6	8	2.75455e+06	2.67026e+06	5.91219	2.7	2	2	15.0806	5.32	5	6	1298	149.85	5.5415
B4DGM5	cDNA FLJ53983, highly similar to IWS1 homolog OS=Homo sapiens OX=9606 PE=2 SV=1 - [B4DGM5_HUMAN]	7	4	4	4	6	4.84425e+06	1.40999e+06	14.3165	7	4	5	2.01642	1.23	1	1	729	82.0719	4.77979
B4E367	cDNA FLJ61564, highly similar to Plexin domain-containing protein 2 OS=Homo sapiens OX=9606 PE=2 SV=1 - [B4E367_HUMAN]	4.08	2	1	1	1	0	1.25096e+06		0			2.74855	4.08	1	1	515	58.1468	6.3667
F5GXG4	Serine/threonine-protein phosphatase PGAM5, mitochondrial OS=Homo sapiens OX=9606 GN=PGAM5 PE=1 SV=1 - [F5GXG4_HUMAN]	7.14	2	1	1	1	0	1.24924e+06					2.60056	7.14	1	1	140	15.9011	7.02002
Q4ZG72	RNA helicase (Fragment) OS=Homo sapiens OX=9606 GN=DDX18 PE=3 SV=1 - [Q4ZG72_HUMAN]	6.96	5	3	3	4	2.78274e+06	1.15128e+06	5.4525	5.13	2	2	6.58921	4.76	2	2	546	61.5561	9.02686
B8ZZQ4	Pentatricopeptide repeat domain-containing protein 3, mitochondrial (Fragment) OS=Homo sapiens OX=9606 GN=PTCD3 PE=1 SV=3 - [B8ZZQ4_HUMAN]	6.95	3	1	1	2	1.34118e+06	1.39409e+06	3.73344	6.95	1	1	3.84368	6.95	1	1	187	21.0621	9.71533
H0Y327	Monofunctional C1-tetrahydrofolate synthase, mitochondrial (Fragment) OS=Homo sapiens OX=9606 GN=MTHFD1L PE=1 SV=1 - [H0Y327_HUMAN]	6.93	7	2	2	2	1.59365e+06	475278	2.55333	4.52	1	1	2.00141	2.41	1	1	332	36.4081	6.78564
A0A024R7K2	Uncharacterized protein OS=Homo sapiens OX=9606 GN=MGC26694 PE=3 SV=1 - [A0A024R7K2_HUMAN]	6.92	1	1	1	3	2.1319e+08	0	8.54934	6.92	1	3		0			318	35.3866	10.0669
B4E043	KH domain containing, RNA binding, signal transduction associated 1, isoform CRA_b OS=Homo sapiens OX=9606 GN=KHDRBS1 PE=2 SV=1 - [B4E043_HUMAN]	6.92	4	2	2	3	4.30408e+06	1.29657e+06	6.12272	6.92	2	2	2.09656	2.88	1	1	347	38.6583	6.46826
Q7Z417	Nuclear fragile X mental retardation-interacting protein 2 OS=Homo sapiens OX=9606 GN=NUFIP2 PE=1 SV=1 - [NUFP2_HUMAN]	6.91	1	3	3	6	2.70033e+06	4.40542e+06	12.1226	6.91	3	4	7.13476	3.17	1	2	695	76.0747	8.70459
Q68DZ5	Beta-arrestin-2 OS=Homo sapiens OX=9606 GN=ARRB2 PE=1 SV=1 - [Q68DZ5_HUMAN]	6.91	4	1	1	1	669253	0	2.77505	6.91	1	1					217	24.3474	5.64307
Q0P607	Splicing factor, arginine/serine-rich 15 OS=Homo sapiens OX=9606 GN=SFRS15 PE=2 SV=1 - [Q0P607_HUMAN]	6.89	2	3	5	8	2.5139e+06	787686	14.465	6.89	5	6	4.41134	1.22	2	2	1146	125.662	9.5542
Q5VYW8	RNA 3'-terminal phosphate cyclase-like protein OS=Homo sapiens OX=9606 GN=RCL1 PE=1 SV=1 - [Q5VYW8_HUMAN]	6.86	2	1	1	2	916669	921289	2.97522	6.86	1	1	2.68575	6.86	1	1	175	19.8743	9.17334
A2A2L5	Replication termination factor 2 (Fragment) OS=Homo sapiens OX=9606 GN=RTF2 PE=1 SV=1 - [A2A2L5_HUMAN]	6.86	5	1	1	1	0	0	3.44202	6.86	1	1					277	31.1319	8.45557
H0YGP9	Arginine/serine-rich coiled-coil protein 2 (Fragment) OS=Homo sapiens OX=9606 GN=RSRC2 PE=1 SV=1 - [H0YGP9_HUMAN]	6.82	4	1	1	1	5.55096e+06	0	2.9227	6.82	1	1					176	21.6747	12.1763
B2R5Y4	cDNA, FLJ92684, highly similar to Homo sapiens IK cytokine, down-regulator of HLA II (IK), mRNA OS=Homo sapiens OX=9606 PE=2 SV=1 - [B2R5Y4_HUMAN]	6.82	10	3	3	4	3.44267e+06	1.60435e+06	7.50346	6.82	3	3	2.82063	1.62	1	1	557	65.5777	6.63916
Q9HAF1	Chromatin modification-related protein MEAF6 OS=Homo sapiens OX=9606 GN=MEAF6 PE=1 SV=1 - [EAF6_HUMAN]	6.81	1	1	1	1	2.6185e+06	0	3.35228	6.81	1	1					191	21.6219	9.31982
C9JCA9	Leucine-rich PPR motif-containing protein, mitochondrial (Fragment) OS=Homo sapiens OX=9606 GN=LRPPRC PE=1 SV=1 - [C9JCA9_HUMAN]	5.57	5	1	1	1	0	1.24765e+06					3.53929	5.57	1	1	359	40.1007	6.25244
B4DJ49	cDNA FLJ60581, highly similar to Rho/Rac guanine nucleotide exchange factor 2 OS=Homo sapiens OX=9606 PE=2 SV=1 - [B4DJ49_HUMAN]	3.39	6	1	1	1	0	1.24754e+06		0			1.61104	3.39	1	1	443	50.4101	8.92432
Q9H7S9	Zinc finger protein 703 OS=Homo sapiens OX=9606 GN=ZNF703 PE=1 SV=1 - [ZN703_HUMAN]	6.78	4	3	3	4	1.5137e+06	1.84807e+06	2.55204	2.03	1	1	6.16853	6.78	3	3	590	58.1859	8.79248
A0A0B4J1U4	T cell receptor gamma variable 5 OS=Homo sapiens OX=9606 GN=TRGV5 PE=1 SV=1 - [TRGV5_HUMAN]	6.78	2	1	1	1	1.77471e+06	0	2.43793	6.78	1	1		0			118	13.5929	8.80713
J3KR24	Isoleucine--tRNA ligase, cytoplasmic OS=Homo sapiens OX=9606 GN=IARS1 PE=1 SV=1 - [J3KR24_HUMAN]	6.77	11	6	6	6	553851	1.2278e+06	1.90353	0.87	1	1	13.8261	5.9	5	5	1152	131.68	6.11279
Q15795	Sec7p-like protein (Fragment) OS=Homo sapiens OX=9606 PE=2 SV=1 - [Q15795_HUMAN]	6.77	22	2	2	2	3.64172e+06	0	3.72338	6.77	2	2		0			266	30.9727	6.39209
U3KQF4	E3 ubiquitin-protein ligase RNF126 OS=Homo sapiens OX=9606 GN=RNF126 PE=1 SV=1 - [U3KQF4_HUMAN]	10.81	4	1	1	1	0	1.23536e+06					2.11212	10.81	1	1	74	8.19681	5.04639
B4DXT5	cDNA FLJ53483, highly similar to Spartin OS=Homo sapiens OX=9606 PE=2 SV=1 - [B4DXT5_HUMAN]	6.61	5	2	2	2	0	1.23432e+06		0			4.844	6.61	2	2	363	39.471	6.1001
Q9UBV8	Peflin OS=Homo sapiens OX=9606 GN=PEF1 PE=1 SV=1 - [PEF1_HUMAN]	6.69	1	2	2	2	1.19672e+06	0	4.67196	6.69	2	2		0			284	30.3613	6.53662
D3DTP5	HCG42028, isoform CRA_a OS=Homo sapiens OX=9606 GN=hCG_42028 PE=4 SV=1 - [D3DTP5_HUMAN]	6.68	6	6	6	6	1.48738e+06	0	17.0738	6.68	6	6		0			1167	123.637	5.66846
Q9UKZ1	CCR4-NOT transcription complex subunit 11 OS=Homo sapiens OX=9606 GN=CNOT11 PE=1 SV=1 - [CNO11_HUMAN]	6.67	2	2	2	3	2.02484e+06	3.55729e+06	4.845	6.67	2	2	2.29107	4.31	1	1	510	55.1803	6.40479
E9PPY4	G patch domain-containing protein 4 OS=Homo sapiens OX=9606 GN=GPATCH4 PE=1 SV=1 - [E9PPY4_HUMAN]	24.37	7	2	2	2	0	1.23318e+06					5.39158	24.37	2	2	119	13.548	9.87646
Q9NUQ3	Gamma-taxilin OS=Homo sapiens OX=9606 GN=TXLNG PE=1 SV=2 - [TXLNG_HUMAN]	5.3	1	2	2	2	0	1.2331e+06		0			2.1745	5.3	2	2	528	60.5481	7.51807
Q5TDE9	Chromosome 1 open reading frame 57, isoform CRA_d OS=Homo sapiens OX=9606 GN=C1orf57 PE=2 SV=1 - [Q5TDE9_HUMAN]	7.89	2	1	1	1	0	1.23291e+06		0			2.56462	7.89	1	1	190	20.7001	9.53955
A0A0A0MSW4	Phosphatidylinositol transfer protein beta isoform OS=Homo sapiens OX=9606 GN=PITPNB PE=1 SV=1 - [A0A0A0MSW4_HUMAN]	6.64	3	1	1	7	1.16582e+07	0	14.3651	6.64	1	7		0			271	31.5609	6.87354
B4DJP0	cDNA FLJ60601, highly similar to Methylosome protein 50 OS=Homo sapiens OX=9606 PE=2 SV=1 - [B4DJP0_HUMAN]	13.39	2	1	1	1	0	1.22769e+06					3.15143	13.39	1	1	112	12.043	6.55127
O43818	U3 small nucleolar RNA-interacting protein 2 OS=Homo sapiens OX=9606 GN=RRP9 PE=1 SV=1 - [U3IP2_HUMAN]	3.58	1	1	1	1	0	1.22618e+06					2.73102	3.58	1	1	475	51.8085	7.85498
B4E3M6	cDNA FLJ55446, highly similar to Superkiller viralicidic activity 2-like 2 OS=Homo sapiens OX=9606 PE=2 SV=1 - [B4E3M6_HUMAN]	6.59	3	5	5	6	3.04957e+06	1.29515e+06	11.9324	6.59	5	5	2.33704	2.13	1	1	941	106.688	7.13721
Q9NYF3	Protein FAM53C OS=Homo sapiens OX=9606 GN=FAM53C PE=1 SV=1 - [FA53C_HUMAN]	6.63	1	2	2	2	0	1.22088e+06		0			4.31317	6.63	2	2	392	43.0645	8.646
B4DDH3	cDNA FLJ50749, highly similar to NADPH--cytochrome P450 reductase OS=Homo sapiens OX=9606 PE=2 SV=1 - [B4DDH3_HUMAN]	3.35	11	1	1	1	0	1.20753e+06		0			1.64426	3.35	1	1	418	47.4001	7.81104
A0A0S2Z5P5	Chromosome 10 open reading frame 119, isoform CRA_c (Fragment) OS=Homo sapiens OX=9606 GN=MCMBP PE=2 SV=1 - [A0A0S2Z5P5_HUMAN]	6.56	2	3	3	3	1.93097e+06	953217	6.34839	4.69	2	2	3.0514	1.88	1	1	640	72.7027	5.78271
B4DLV6	cDNA FLJ57163, moderately similar to Smad nuclear-interacting protein 1 OS=Homo sapiens OX=9606 PE=2 SV=1 - [B4DLV6_HUMAN]	6.55	3	1	1	1	1.96311e+06	0	4.15009	6.55	1	1		0			290	33.0361	9.64209
Q9NTJ3	Structural maintenance of chromosomes protein 4 OS=Homo sapiens OX=9606 GN=SMC4 PE=1 SV=2 - [SMC4_HUMAN]	6.52	11	7	7	7	2.19447e+06	1.26827e+06	3.72188	1.55	2	2	12.6192	4.97	5	5	1288	147.091	6.78564
A0A024R2Z6	Guanine nucleotide binding protein-like 3 (Nucleolar), isoform CRA_b OS=Homo sapiens OX=9606 GN=GNL3 PE=4 SV=1 - [A0A024R2Z6_HUMAN]	6.52	2	2	2	3	2.08631e+06	3.2151e+06	6.54477	6.52	2	2	3.13762	2.05	1	1	537	60.5345	8.79248
G3V3Y4	Zinc finger CCCH domain-containing protein 14 (Fragment) OS=Homo sapiens OX=9606 GN=ZC3H14 PE=1 SV=1 - [G3V3Y4_HUMAN]	6.51	7	1	1	1	0	0	3.2833	6.51	1	1					215	24.0341	6.56592
G3V4F7	Signal recognition particle 54 kDa protein OS=Homo sapiens OX=9606 GN=SRP54 PE=1 SV=1 - [G3V4F7_HUMAN]	2.5	3	1	1	1	0	1.19941e+06		0			2.9353	2.5	1	1	440	48.6385	9.0415
H3BS09	Ubiquitin carboxyl-terminal hydrolase CYLD OS=Homo sapiens OX=9606 GN=CYLD PE=1 SV=1 - [H3BS09_HUMAN]	6.49	8	3	3	4	1.01128e+06	1.33123e+06	4.54867	4.15	2	2	8.96776	4.93	2	2	771	87.3398	5.65576
A0A5C2GQV5	IG c1283_heavy_IGHV3-48_IGHD3-10_IGHJ4 (Fragment) OS=Homo sapiens OX=9606 PE=2 SV=1 - [A0A5C2GQV5_HUMAN]	16.1	9	1	1	1	0	1.18637e+06					1.70353	16.1	1	1	118	12.8022	7.98682
P06730	Eukaryotic translation initiation factor 4E OS=Homo sapiens OX=9606 GN=EIF4E PE=1 SV=2 - [IF4E_HUMAN]	6.45	4	1	1	2	2.186e+06	0	3.02615	6.45	1	1	3.76106	6.45	1	1	217	25.0815	6.15088
Q15645	Pachytene checkpoint protein 2 homolog OS=Homo sapiens OX=9606 GN=TRIP13 PE=1 SV=2 - [PCH2_HUMAN]	2.31	1	1	1	1	0	1.18242e+06					2.57179	2.31	1	1	432	48.5205	6.0874
G8JLG1	Structural maintenance of chromosomes protein OS=Homo sapiens OX=9606 GN=SMC1A PE=1 SV=2 - [G8JLG1_HUMAN]	3.55	10	4	4	4	0	1.18054e+06		0			8.41321	3.55	4	4	1211	140.772	7.40088
B4DZP5	cDNA FLJ51165, highly similar to DNA damage-binding protein 1 OS=Homo sapiens OX=9606 PE=2 SV=1 - [B4DZP5_HUMAN]	6.42	5	4	4	6	521931	2.18766e+06	2.67634	1.57	1	1	12.5905	6.42	4	5	826	91.9275	5.30029
A0A024QZN7	Chromosome 10 open reading frame 70, isoform CRA_b OS=Homo sapiens OX=9606 GN=C10orf70 PE=4 SV=1 - [A0A024QZN7_HUMAN]	20.37	1	2	2	2	0	1.17204e+06		0			4.24777	20.37	2	2	108	12.1912	9.08545
F8VRK6	Ataxin-2 (Fragment) OS=Homo sapiens OX=9606 GN=ATXN2 PE=1 SV=2 - [F8VRK6_HUMAN]	6.38	18	1	1	2	2.87077e+06	2.65069e+06	3.78373	6.38	1	1	3.58293	6.38	1	1	235	25.8254	8.90967
Q6ZMY0	cDNA FLJ16598 fis, clone TESTI4006473, weakly similar to ATP-dependent RNA helicase A OS=Homo sapiens OX=9606 PE=2 SV=1 - [Q6ZMY0_HUMAN]	1.57	3	2	2	2	0	1.16888e+06		0			4.75795	1.57	2	2	1340	150.875	8.22119
A8KA33	cDNA FLJ76690, highly similar to Homo sapiens neuronal protein isoform a mRNA OS=Homo sapiens OX=9606 PE=2 SV=1 - [A8KA33_HUMAN]	6.32	4	2	3	5	7.94714e+06	2.88106e+06	8.27824	6.32	3	3	4.77464	4.6	2	2	696	77.0892	5.8335
O14874	[3-methyl-2-oxobutanoate dehydrogenase [lipoamide]] kinase, mitochondrial OS=Homo sapiens OX=9606 GN=BCKDK PE=1 SV=2 - [BCKD_HUMAN]	6.31	4	2	2	4	1.34976e+06	454381	4.67589	6.31	2	2	4.84311	6.31	2	2	412	46.3312	8.82178
B7Z326	SLAIN motif-containing protein 1 OS=Homo sapiens OX=9606 GN=SLAIN1 PE=1 SV=1 - [B7Z326_HUMAN]	5.26	5	1	1	1	0	1.15978e+06					1.9794	5.26	1	1	304	33.4777	10.2573
C9J384	Protein CMSS1 (Fragment) OS=Homo sapiens OX=9606 GN=CMSS1 PE=1 SV=1 - [C9J384_HUMAN]	10.67	4	2	2	2	0	1.15938e+06		0			4.51092	10.67	2	2	225	26.2114	9.87646
Q9H4N9	DNA replication licensing factor MCM7 OS=Homo sapiens OX=9606 GN=MCM7 PE=2 SV=1 - [Q9H4N9_HUMAN]	6.27	6	2	2	2	394384	0	4.42128	6.27	2	2		0			351	39.2191	7.69385
G3V5V3	Nuclear export mediator factor NEMF (Fragment) OS=Homo sapiens OX=9606 GN=NEMF PE=1 SV=8 - [G3V5V3_HUMAN]	2.4	3	2	2	2	0	1.1577e+06		0			4.97057	2.4	2	2	998	113.878	5.84619
Q5VTL8	Pre-mRNA-splicing factor 38B OS=Homo sapiens OX=9606 GN=PRPF38B PE=1 SV=1 - [PR38B_HUMAN]	6.23	2	4	4	5	2.157e+06	472674	9.66393	4.95	3	4	1.60615	1.28	1	1	546	64.4292	10.5356
Q0VGA5	SARS protein OS=Homo sapiens OX=9606 GN=SARS PE=2 SV=1 - [Q0VGA5_HUMAN]	4.7	4	1	1	1	0	1.15641e+06		0			4.49075	4.7	1	1	511	58.3698	6.43018
A0A024R5F4	Carnitine palmitoyltransferase 1A (Liver), isoform CRA_a OS=Homo sapiens OX=9606 GN=CPT1A PE=3 SV=1 - [A0A024R5F4_HUMAN]	2.98	2	2	2	2	0	1.15547e+06		0			5.07335	2.98	2	2	773	88.3107	8.646
Q05DM0	HMMR protein (Fragment) OS=Homo sapiens OX=9606 GN=HMMR PE=2 SV=1 - [Q05DM0_HUMAN]	6.45	5	2	2	2	0	1.15497e+06		0			5.77447	6.45	2	2	512	59.1289	5.70654
Q9NW64	Pre-mRNA-splicing factor RBM22 OS=Homo sapiens OX=9606 GN=RBM22 PE=1 SV=1 - [RBM22_HUMAN]	6.19	2	2	2	3	2.16417e+06	1.88493e+06	4.89788	6.19	2	2	2.30754	2.38	1	1	420	46.8654	8.54346
Q8IYB3	Serine/arginine repetitive matrix protein 1 OS=Homo sapiens OX=9606 GN=SRRM1 PE=1 SV=2 - [SRRM1_HUMAN]	6.19	9	4	4	6	4.99957e+06	1.42304e+06	15.0294	6.19	4	5	4.22672	1.88	1	1	904	102.274	11.8394
B4DNJ1	Tissue-type plasminogen activator OS=Homo sapiens OX=9606 GN=PLAT PE=1 SV=1 - [B4DNJ1_HUMAN]	6.19	8	2	2	2	2.553e+06	0	6.24998	6.19	2	2		0			436	49.0479	8.11865
H0YL99	28S ribosomal protein S11, mitochondrial OS=Homo sapiens OX=9606 GN=MRPS11 PE=1 SV=1 - [H0YL99_HUMAN]	12.71	4	1	1	1	0	1.15369e+06		0			2.1447	12.71	1	1	118	13.0076	10.1987
A0A0C4DH52	Constitutive coactivator of PPAR-gamma-like protein 1 (Fragment) OS=Homo sapiens OX=9606 GN=FAM120A PE=1 SV=1 - [A0A0C4DH52_HUMAN]	3.43	2	1	1	1	0	1.14713e+06		0			3.19972	3.43	1	1	495	54.0272	7.51807
M0R050	Exosome complex component RRP46 OS=Homo sapiens OX=9606 GN=EXOSC5 PE=1 SV=1 - [M0R050_HUMAN]	6.09	3	1	1	2	2.11454e+06	2.70784e+06	2.64574	6.09	1	1	3.124	6.09	1	1	197	21.2426	7.23975
B4E1E0	CTP synthase OS=Homo sapiens OX=9606 GN=CTPS1 PE=1 SV=1 - [B4E1E0_HUMAN]	4.14	6	1	1	1	0	1.14423e+06		0			4.02971	4.14	1	1	435	49.6632	7.51807
B4DVK5	cDNA FLJ54759, highly similar to DNA replication licensing factor MCM5 OS=Homo sapiens OX=9606 PE=2 SV=1 - [B4DVK5_HUMAN]	6.07	10	2	2	4	4.83763e+06	2.21329e+06	6.1091	6.07	2	2	6.24296	6.07	2	2	412	44.9519	8.57275
K7EQG1	Glutaminyl-peptide cyclotransferase-like protein OS=Homo sapiens OX=9606 GN=QPCTL PE=1 SV=1 - [K7EQG1_HUMAN]	9.09	2	1	1	1	0	1.14121e+06		0			2.82024	9.09	1	1	121	13.9708	11.6343
G3V4X5	Proteasome endopeptidase complex OS=Homo sapiens OX=9606 GN=PSMA3 PE=1 SV=1 - [G3V4X5_HUMAN]	5.56	3	1	1	1	0	1.12865e+06		0			2.1865	5.56	1	1	180	20.275	5.09717
B2RA91	cDNA, FLJ94773, highly similar to Homo sapiens splicing factor, arginine/serine-rich 2, interacting protein (SFRS2IP), mRNA OS=Homo sapiens OX=9606 PE=2 SV=1 - [B2RA91_HUMAN]	1.22	3	1	1	1	0	1.12637e+06		0			2.73172	1.22	1	1	1148	128.847	8.29443
A0A384DVU0	Patatin-like phospholipase domain-containing protein 6 OS=Homo sapiens OX=9606 GN=PNPLA6 PE=1 SV=1 - [A0A384DVU0_HUMAN]	0.95	2	1	1	1	0	1.11409e+06		0			3.38304	0.95	1	1	1365	149.829	7.81104
D7RXV9	DING protein p38 OS=Homo sapiens OX=9606 PE=4 SV=1 - [D7RXV9_HUMAN]	6.04	1	2	2	3	1.26946e+07	1.64717e+07	5.3913	6.04	2	2	2.4919	3.3	1	1	364	36.8744	8.11865
Q5SWX8	Protein odr-4 homolog OS=Homo sapiens OX=9606 GN=ODR4 PE=1 SV=1 - [ODR4_HUMAN]	5.29	2	2	2	2	0	1.11272e+06					5.85798	5.29	2	2	454	51.0708	5.92236
B7Z8T5	cDNA FLJ53003, highly similar to Presenilin-1 OS=Homo sapiens OX=9606 PE=2 SV=1 - [B7Z8T5_HUMAN]	5.68	18	1	1	1	0	1.10035e+06					3.94327	5.68	1	1	264	29.5255	4.80518
Q5NT82	ITPase (Fragment) OS=Homo sapiens OX=9606 GN=ITPA PE=4 SV=1 - [Q5NT82_HUMAN]	41.46	2	1	1	1	0	1.09195e+06					2.32849	41.46	1	1	41	4.62737	4.55127
Q8IYV2	DEAD (Asp-Glu-Ala-Asp) box polypeptide 20 OS=Homo sapiens OX=9606 GN=DDX20 PE=2 SV=1 - [Q8IYV2_HUMAN]	4	5	2	2	2	0	1.09157e+06		0			7.1781	4	2	2	824	92.0985	7.03467
F2Z340	2-amino-3-ketobutyrate coenzyme A ligase, mitochondrial OS=Homo sapiens OX=9606 GN=GCAT PE=1 SV=1 - [F2Z340_HUMAN]	12.09	4	1	1	1	0	1.08886e+06					2.31154	12.09	1	1	91	9.92318	11.1069
M0R3F6	SURP and G-patch domain-containing protein 2 OS=Homo sapiens OX=9606 GN=SUGP2 PE=1 SV=1 - [M0R3F6_HUMAN]	1.78	5	1	1	1	0	1.08768e+06		0			2.36179	1.78	1	1	841	93.8011	8.83643
Q96II8	DISP complex protein LRCH3 OS=Homo sapiens OX=9606 GN=LRCH3 PE=1 SV=2 - [LRCH3_HUMAN]	5.92	5	3	3	3	1.81154e+06	0	10.4902	5.92	3	3		0			777	86.03	6.7124
B4DJF7	cDNA FLJ56915 OS=Homo sapiens OX=9606 PE=2 SV=1 - [B4DJF7_HUMAN]	3.42	2	1	1	1	0	1.08303e+06		0			2.27737	3.42	1	1	380	43.4277	6.62451
Q8N2K0	Lysophosphatidylserine lipase ABHD12 OS=Homo sapiens OX=9606 GN=ABHD12 PE=1 SV=2 - [ABD12_HUMAN]	8.29	18	3	3	3	0	1.07646e+06		0			7.1112	8.29	3	3	398	45.0682	8.646
K7EMW4	Nicalin OS=Homo sapiens OX=9606 GN=NCLN PE=1 SV=1 - [K7EMW4_HUMAN]	2.25	3	1	1	1	0	1.07558e+06		0			1.9322	2.25	1	1	489	54.8394	7.48877
Q86TT1	Full-length cDNA clone CS0DD006YL02 of Neuroblastoma of Homo sapiens (human) OS=Homo sapiens OX=9606 PE=2 SV=1 - [Q86TT1_HUMAN]	5.87	3	1	1	2	4.02032e+06	4.89022e+06	2.72241	5.87	1	1	3.5879	5.87	1	1	375	41.2465	6.78564
Q9NZ23	Drug-sensitive protein 1 OS=Homo sapiens OX=9606 GN=YA61 PE=2 SV=1 - [Q9NZ23_HUMAN]	8.82	1	1	1	1	0	1.06792e+06					1.87113	8.82	1	1	136	14.8577	7.50342
F8VY04	Adenylate kinase 2, mitochondrial OS=Homo sapiens OX=9606 GN=AK2 PE=1 SV=1 - [F8VY04_HUMAN]	13.16	4	1	1	1	0	1.06657e+06		0			2.98399	13.16	1	1	190	21.2131	6.94678
B7Z592	cDNA FLJ61635, highly similar to Homo sapiens likely ortholog of mouse immediate early response, erythropoietin 4 (LEREPO4), mRNA OS=Homo sapiens OX=9606 PE=2 SV=1 - [B7Z592_HUMAN]	7.91	4	2	2	3	0	1.05504e+06		0			7.25775	7.91	2	3	392	44.863	7.86963
Q9UBB4	Ataxin-10 OS=Homo sapiens OX=9606 GN=ATXN10 PE=1 SV=1 - [ATX10_HUMAN]	6.74	4	2	2	2	0	1.05047e+06					5.05668	6.74	2	2	475	53.4548	5.24951
B4DS24	cDNA FLJ50635, highly similar to ATP-dependent RNA helicase DDX19A OS=Homo sapiens OX=9606 PE=2 SV=1 - [B4DS24_HUMAN]	5.82	19	2	2	3	1.77901e+06	3.0268e+06	3.44241	5.82	2	2	3.43167	3.36	1	1	447	50.402	6.58057
H0Y9L5	Exosome complex component RRP45 (Fragment) OS=Homo sapiens OX=9606 GN=EXOSC9 PE=1 SV=1 - [H0Y9L5_HUMAN]	5.81	6	1	1	2	1.50645e+06	1.75782e+06	3.23015	5.81	1	1	3.18144	5.81	1	1	172	18.7683	4.43701
K7EPY4	Glucose-6-phosphate isomerase (Fragment) OS=Homo sapiens OX=9606 GN=GPI PE=1 SV=8 - [K7EPY4_HUMAN]	13.25	16	2	2	2	0	1.04438e+06		0			5.21352	13.25	2	2	166	19.1178	9.53955
P38432	Coilin OS=Homo sapiens OX=9606 GN=COIL PE=1 SV=1 - [COIL_HUMAN]	2.43	1	1	1	1	0	1.02681e+06		0			3.15904	2.43	1	1	576	62.5699	9.0708
B7Z5R7	cDNA FLJ61355, highly similar to CLIP-associating protein 1 OS=Homo sapiens OX=9606 PE=2 SV=1 - [B7Z5R7_HUMAN]	2.76	12	3	3	3	0	1.02655e+06		0			7.04526	2.76	3	3	1234	135.696	8.85107
Q9BW92	Threonine--tRNA ligase, mitochondrial OS=Homo sapiens OX=9606 GN=TARS2 PE=1 SV=1 - [SYTM_HUMAN]	5.57	8	3	3	3	0	1.01974e+06					7.5526	5.57	3	3	718	80.9854	7.29834
H7C2E4	CAD protein (Fragment) OS=Homo sapiens OX=9606 GN=CAD PE=1 SV=1 - [H7C2E4_HUMAN]	5.8	4	1	1	1	0	1.01603e+06		0			2.87118	5.8	1	1	293	32.2611	7.13721
Q96GX3	KIAA0118 protein (Fragment) OS=Homo sapiens OX=9606 PE=2 SV=1 - [Q96GX3_HUMAN]	9.71	2	1	1	1	0	1.01487e+06					4.17614	9.71	1	1	175	19.3357	6.90283
Q86YU5	Conserved nuclear protein NHN1, isoform CRA_d (Fragment) OS=Homo sapiens OX=9606 GN=FLJ00419 PE=2 SV=1 - [Q86YU5_HUMAN]	5.68	5	1	1	2	2.14595e+06	430477	2.4263	5.68	1	1	2.63701	5.68	1	1	229	28.0774	10.228
Q5VSP4	Putative lipocalin 1-like protein 1 OS=Homo sapiens OX=9606 GN=LCN1P1 PE=5 SV=1 - [LC1L1_HUMAN]	6.79	2	1	1	1	0	1.01364e+06					2.28336	6.79	1	1	162	17.907	4.99561
A0A024RBM9	Trichoplein, keratin filament binding, isoform CRA_a OS=Homo sapiens OX=9606 GN=TCHP PE=4 SV=1 - [A0A024RBM9_HUMAN]	5.02	1	2	2	2	0	1.00832e+06		0			3.87657	5.02	2	2	498	61.0342	6.53662
B2R841	Serine/threonine-protein kinase PLK OS=Homo sapiens OX=9606 PE=2 SV=1 - [B2R841_HUMAN]	5.64	7	2	2	4	1.20288e+06	1.6251e+06	5.11154	5.64	2	2	6.47168	5.64	2	2	603	68.2216	8.90967
A0A140VK05	Testicular secretory protein Li 5 OS=Homo sapiens OX=9606 PE=2 SV=1 - [A0A140VK05_HUMAN]	2.66	2	1	1	1	0	1.00553e+06		0			3.55765	2.66	1	1	903	97.2809	4.94482
Q58EZ8	GEMIN5 protein (Fragment) OS=Homo sapiens OX=9606 GN=GEMIN5 PE=2 SV=1 - [Q58EZ8_HUMAN]	2.41	3	1	1	1	0	1.00352e+06		0			3.07426	2.41	1	1	746	82.8767	7.53271
H7C2I6	Interleukin-1 receptor-associated kinase 1 (Fragment) OS=Homo sapiens OX=9606 GN=IRAK1 PE=1 SV=1 - [H7C2I6_HUMAN]	10.14	32	2	2	2	0	996599					4.18327	10.14	2	2	276	28.9595	5.31299
B8ZZ51	Malate dehydrogenase, cytoplasmic OS=Homo sapiens OX=9606 GN=MDH1 PE=1 SV=1 - [B8ZZ51_HUMAN]	7.1	4	1	1	1	0	989649		0			2.58259	7.1	1	1	169	18.6775	5.93506
Q96SX4	cDNA FLJ14580 fis, clone NT2RM4001204 OS=Homo sapiens OX=9606 PE=2 SV=1 - [Q96SX4_HUMAN]	5.61	2	1	1	1	1.69474e+06	0	2.46029	5.61	1	1		0			285	32.1678	8.92432
Q9UG73	Uncharacterized protein DKFZp586B1222 (Fragment) OS=Homo sapiens OX=9606 GN=DKFZp586B1222 PE=2 SV=1 - [Q9UG73_HUMAN]	5.59	3	1	1	3	2.0035e+06	1.59378e+06	3.78304	5.59	1	1	5.65881	5.59	1	2	358	39.9137	5.08447
H3BU82	Aladin (Fragment) OS=Homo sapiens OX=9606 GN=AAAS PE=1 SV=1 - [H3BU82_HUMAN]	6.98	5	2	2	2	0	989378					4.18758	6.98	2	2	358	38.4937	8.07471
B3KNP4	cDNA FLJ30087 fis, clone BNGH41000003, highly similar to Homo sapiens dedicator of cytokinesis 11 (DOCK11), mRNA OS=Homo sapiens OX=9606 PE=2 SV=1 - [B3KNP4_HUMAN]	5.57	4	2	2	2	778948	0	4.83304	5.57	2	2		0			395	45.8624	6.48096
B7Z6K2	Polypeptide N-acetylgalactosaminyltransferase OS=Homo sapiens OX=9606 PE=2 SV=1 - [B7Z6K2_HUMAN]	2.25	4	1	1	1	0	985497		0			2.70875	2.25	1	1	533	60.7874	7.6499
B4DUT7	cDNA FLJ57604, highly similar to GMP synthase (glutamine-hydrolyzing) OS=Homo sapiens OX=9606 PE=2 SV=1 - [B4DUT7_HUMAN]	1.71	3	1	1	1	0	981413		0			2.46255	1.71	1	1	642	71.1962	7.15186
A0A087WTG3	Cullin-3 OS=Homo sapiens OX=9606 GN=CUL3 PE=1 SV=1 - [A0A087WTG3_HUMAN]	5.56	1	1	1	2	7.30165e+07	0	5.36502	5.56	1	2		0			342	39.1223	9.48096
A0A0S2Z3P9	Acyl-CoA dehydrogenase short/branched chain isoform 1 (Fragment) OS=Homo sapiens OX=9606 GN=ACADSB PE=2 SV=1 - [A0A0S2Z3P9_HUMAN]	3.01	1	1	1	1	0	976351		0			2.13589	3.01	1	1	432	47.4553	6.99072
P51116	Fragile X mental retardation syndrome-related protein 2 OS=Homo sapiens OX=9606 GN=FXR2 PE=1 SV=2 - [FXR2_HUMAN]	5.5	11	2	3	4	5.45817e+06	5.39363e+06	9.09424	5.5	3	3	1.86107	1.19	1	1	673	74.178	6.22705
Q5BKZ1	DBIRD complex subunit ZNF326 OS=Homo sapiens OX=9606 GN=ZNF326 PE=1 SV=2 - [ZN326_HUMAN]	5.5	1	3	3	5	1.51256e+06	1.88076e+06	4.50118	3.78	2	2	6.78154	5.5	3	3	582	65.6131	5.14795
A0A024QZW7	Nucleoporin 153kDa, isoform CRA_a OS=Homo sapiens OX=9606 GN=NUP153 PE=4 SV=1 - [A0A024QZW7_HUMAN]	5.49	2	6	6	6	930708	1.96632e+06	9.33507	3.39	3	3	5.75863	2.1	3	3	1475	153.873	8.73389
F5H1D4	Ankyrin repeat and LEM domain-containing protein 2 (Fragment) OS=Homo sapiens OX=9606 GN=ANKLE2 PE=1 SV=1 - [F5H1D4_HUMAN]	6.2	3	1	1	1	0	969582		0			2.56594	6.2	1	1	258	28.3663	7.29834
A0A024R1A2	PHD finger protein 16, isoform CRA_a OS=Homo sapiens OX=9606 GN=PHF16 PE=4 SV=1 - [A0A024R1A2_HUMAN]	5.47	4	3	3	6	5.32954e+06	4.46187e+06	12.4287	5.47	3	4	5.84918	3.89	2	2	823	93.7481	7.18115
Q09161	Nuclear cap-binding protein subunit 1 OS=Homo sapiens OX=9606 GN=NCBP1 PE=1 SV=1 - [NCBP1_HUMAN]	5.44	2	3	4	5	7.03076e+06	1.62512e+06	10.1335	5.44	4	4	2.06157	1.27	1	1	790	91.7805	6.43018
O43670	BUB3-interacting and GLEBS motif-containing protein ZNF207 OS=Homo sapiens OX=9606 GN=ZNF207 PE=1 SV=1 - [ZN207_HUMAN]	5.44	12	2	2	4	1.83189e+07	3.88797e+06	5.93671	5.44	2	2	5.2119	5.44	2	2	478	50.7171	9.1001
Q92615	La-related protein 4B OS=Homo sapiens OX=9606 GN=LARP4B PE=1 SV=3 - [LAR4B_HUMAN]	5.42	3	3	3	3	645064	2.19209e+06	2.55096	1.36	1	1	5.84421	4.07	2	2	738	80.5026	6.91748
A0A3G1LBG2	Protein tyrosine phosphatase non-receptor type 11 OS=Homo sapiens OX=9606 GN=PTPN11 PE=4 SV=1 - [A0A3G1LBG2_HUMAN]	5.4	7	3	3	3	1.29529e+06	1.37678e+06	1.9428	3.04	2	2	2.93829	2.36	1	1	593	67.9671	7.43018
A0A0C4DGS9	Choline/ethanolaminephosphotransferase 1 OS=Homo sapiens OX=9606 GN=CEPT1 PE=1 SV=1 - [A0A0C4DGS9_HUMAN]	3.93	3	1	1	1	0	964936					0	3.93	1	1	280	31.2727	7.92822
A0A024R643	KIAA1008, isoform CRA_b OS=Homo sapiens OX=9606 GN=KIAA1008 PE=4 SV=1 - [A0A024R643_HUMAN]	1.59	5	1	1	1	0	957475		0			2.44483	1.59	1	1	694	79.064	8.14795
Q16555	Dihydropyrimidinase-related protein 2 OS=Homo sapiens OX=9606 GN=DPYSL2 PE=1 SV=1 - [DPYL2_HUMAN]	6.47	5	2	2	2	0	953741		0			4.82328	6.47	2	2	572	62.2546	6.37939
B2R894	Mitochondrial ribosomal protein L38, isoform CRA_b OS=Homo sapiens OX=9606 GN=MRPL38 PE=1 SV=1 - [B2R894_HUMAN]	2.6	2	1	1	1	0	951907		0			2.07466	2.6	1	1	346	40.7314	6.66846
A0A087WVD1	Leukocyte receptor cluster member 9 OS=Homo sapiens OX=9606 GN=LENG9 PE=1 SV=1 - [A0A087WVD1_HUMAN]	2.93	2	1	1	1	0	949936					3.19943	2.93	1	1	478	50.7353	7.50342
Q8N4V1	Membrane magnesium transporter 1 OS=Homo sapiens OX=9606 GN=MMGT1 PE=1 SV=1 - [MMGT1_HUMAN]	18.32	1	1	1	1	0	945960		0			3.64664	18.32	1	1	131	14.6766	9.15869
A8K964	cDNA FLJ75071, highly similar to Homo sapiens pinin, desmosome associated protein (PNN), mRNA OS=Homo sapiens OX=9606 PE=2 SV=1 - [A8K964_HUMAN]	5.3	2	3	3	3	3.02721e+06	0	10.1267	5.3	3	3		0			717	81.4929	7.37158
B4DGD3	cDNA FLJ57922, highly similar to Uridine-cytidine kinase 2 OS=Homo sapiens OX=9606 PE=2 SV=1 - [B4DGD3_HUMAN]	9.23	3	1	1	1	0	944528					3.26361	9.23	1	1	130	14.4094	7.50342
B4DRB6	cDNA FLJ59394, highly similar to Homo sapiens ubiquitin associated protein 2 (UBAP2), transcript variant 1, mRNA OS=Homo sapiens OX=9606 PE=2 SV=1 - [B4DRB6_HUMAN]	5.26	12	3	3	3	0	2.59417e+06	3.21346	1.83	1	1	4.60844	3.43	2	2	874	90.2762	7.34229
Q8WVC2	40S ribosomal protein S21 OS=Homo sapiens OX=9606 GN=RPS21 PE=1 SV=1 - [Q8WVC2_HUMAN]	12.35	2	1	1	1	0	944463					2.03243	12.35	1	1	81	8.84446	8.49951
B4DHG4	cDNA FLJ54619, highly similar to Exocyst complex component 5 OS=Homo sapiens OX=9606 PE=2 SV=1 - [B4DHG4_HUMAN]	2.76	5	2	2	2	0	932926		0			2.39444	2.76	2	2	653	75.5456	7.23975
A0A2R8Y695	IQ motif and SEC7 domain-containing protein 1 (Fragment) OS=Homo sapiens OX=9606 GN=IQSEC1 PE=1 SV=1 - [A0A2R8Y695_HUMAN]	1.8	7	1	1	1	0	919251		0			3.54417	1.8	1	1	779	87.753	7.00537
Q9Y4B6	DDB1- and CUL4-associated factor 1 OS=Homo sapiens OX=9606 GN=DCAF1 PE=1 SV=3 - [DCAF1_HUMAN]	1.79	1	2	2	2	0	918447		0			5.37774	1.79	2	2	1507	168.9	5.05908
B3KM36	cDNA FLJ10153 fis, clone HEMBA1003417, highly similar to BAG family molecular chaperone regulator 2 OS=Homo sapiens OX=9606 PE=2 SV=1 - [B3KM36_HUMAN]	5.21	3	1	1	2	919002	928242	3.51024	5.21	1	1	3.51261	5.21	1	1	211	23.6972	6.69775
C9JTS3	Angio-associated migratory cell protein (Fragment) OS=Homo sapiens OX=9606 GN=AAMP PE=1 SV=8 - [C9JTS3_HUMAN]	8.5	5	1	1	1	0	916094		0			2.15288	8.5	1	1	200	21.9782	4.29736
Q86WV4	MRPS9 protein (Fragment) OS=Homo sapiens OX=9606 GN=MRPS9 PE=2 SV=1 - [Q86WV4_HUMAN]	3.64	2	1	1	1	0	914250		0			2.15633	3.64	1	1	302	35.1261	9.0708
Q9H072	Uncharacterized protein DKFZp586J151 OS=Homo sapiens OX=9606 GN=DKFZp586J151 PE=2 SV=1 - [Q9H072_HUMAN]	2.44	2	1	1	1	0	907513		0			1.72726	2.44	1	1	533	58.0592	8.6167
Q9NTB2	Uncharacterized protein DKFZp434P232 (Fragment) OS=Homo sapiens OX=9606 GN=DKFZp434P232 PE=2 SV=2 - [Q9NTB2_HUMAN]	10.17	3	3	3	3	0	899262					7.83163	10.17	3	3	354	40.9168	5.24951
B4DNL1	cDNA FLJ51512, highly similar to Periodic tryptophan protein 1 homolog OS=Homo sapiens OX=9606 PE=2 SV=1 - [B4DNL1_HUMAN]	5.1	5	1	1	1	1.00926e+06	0	2.65951	5.1	1	1		0			412	45.7837	5.52881
Q8NDS5	Microtubule-associated protein (Fragment) OS=Homo sapiens OX=9606 GN=DKFZp547H1810 PE=2 SV=1 - [Q8NDS5_HUMAN]	5.88	10	1	1	1	0	895806		0			2.2727	5.88	1	1	187	19.0798	9.29053
A0A024R158	Structural maintenance of chromosomes protein OS=Homo sapiens OX=9606 GN=SMC2L1 PE=3 SV=1 - [A0A024R158_HUMAN]	5.01	11	4	5	6	1.28781e+06	1.24838e+06	7.13751	2.92	3	3	7.65114	3.01	3	3	1197	135.572	8.42627
A0A1Y1BBN3	7-dehydrocholesterol (Fragment) OS=Homo sapiens OX=9606 GN=DHCR7 PE=4 SV=1 - [A0A1Y1BBN3_HUMAN]	4.04	7	1	1	1	0	893387					2.16122	4.04	1	1	198	23.1647	8.44092
P46109	Crk-like protein OS=Homo sapiens OX=9606 GN=CRKL PE=1 SV=1 - [CRKL_HUMAN]	4.95	1	1	1	2	1.08219e+06	1.10265e+06	4.2759	4.95	1	1	3.77488	4.95	1	1	303	33.7559	6.7417
P53680	AP-2 complex subunit sigma OS=Homo sapiens OX=9606 GN=AP2S1 PE=1 SV=2 - [AP2S1_HUMAN]	4.93	4	1	1	2	621667	669403	1.91483	4.93	1	1	2.15409	4.93	1	1	142	17.0067	6.17627
L7RRS0	Phosphatidylinositol-4-phosphate 3-kinase, catalytic subunit type 2 alpha OS=Homo sapiens OX=9606 GN=PIK3C2A PE=3 SV=1 - [L7RRS0_HUMAN]	4.92	5	6	6	7	2.99369e+06	1.07636e+06	14.2455	4.27	5	5	5.86736	1.78	2	2	1686	190.559	8.01611
H7BY94	Bystin (Fragment) OS=Homo sapiens OX=9606 GN=BYSL PE=1 SV=1 - [H7BY94_HUMAN]	4.92	2	1	1	2	1.2643e+06	1.63995e+06	2.83626	4.92	1	1	2.8256	4.92	1	1	183	20.9869	9.24658
A0A140VK53	Testicular secretory protein Li 53 OS=Homo sapiens OX=9606 PE=2 SV=1 - [A0A140VK53_HUMAN]	4.91	11	8	8	10	4.09882e+06	1.33879e+06	26.4709	4.91	8	9	2.93942	0.55	1	1	2752	299.438	12.0591
Q1RMG2	Adenosylhomocysteinase OS=Homo sapiens OX=9606 GN=AHCY PE=2 SV=1 - [Q1RMG2_HUMAN]	4.9	2	1	1	1	1.17094e+06	0	2.34948	4.9	1	1		0			306	33.7892	6.60986
Q9BSK3	RanGAP1_C domain-containing protein (Fragment) OS=Homo sapiens OX=9606 PE=2 SV=1 - [Q9BSK3_HUMAN]	7.04	4	1	1	1	0	890205		0			0	7.04	1	1	213	23.5258	4.58936
C9JN15	Peptidyl-prolyl cis-trans isomerase (Fragment) OS=Homo sapiens OX=9606 GN=PPIG PE=1 SV=1 - [C9JN15_HUMAN]	4.88	7	1	1	1	3.96811e+06	0	2.12059	4.88	1	1		0			246	27.3927	9.31982
O14929	Histone acetyltransferase type B catalytic subunit OS=Homo sapiens OX=9606 GN=HAT1 PE=1 SV=1 - [HAT1_HUMAN]	9.07	1	2	2	2	0	880837		0			0	9.07	2	2	419	49.4808	5.69385
B4DKV5	cDNA FLJ55614 OS=Homo sapiens OX=9606 PE=2 SV=1 - [B4DKV5_HUMAN]	4.87	6	3	3	3	1.23992e+06	0	5.88331	4.87	3	3		0			718	81.4071	5.43994
B7Z8Y3	cDNA FLJ61696, highly similar to Double-stranded RNA-specific adenosine deaminase OS=Homo sapiens OX=9606 PE=2 SV=1 - [B7Z8Y3_HUMAN]	4.85	8	3	3	4	1.76958e+06	2.12969e+06	6.08083	3.61	2	2	5.51569	3.09	2	2	970	106.949	7.86963
Q2TBE0	CWF19-like protein 2 OS=Homo sapiens OX=9606 GN=CWF19L2 PE=1 SV=4 - [C19L2_HUMAN]	4.81	3	4	4	4	0	711210	2.52317	1.34	1	1	7.10944	3.47	3	3	894	103.722	8.646
E5RG31	DNA replication licensing factor MCM4 (Fragment) OS=Homo sapiens OX=9606 GN=MCM4 PE=1 SV=9 - [E5RG31_HUMAN]	4.81	10	2	2	3	462869	558987	6.50511	4.81	2	2	1.60374	2.23	1	1	582	65.6873	6.7124
C9JW34	Replication factor C subunit 4 (Fragment) OS=Homo sapiens OX=9606 GN=RFC4 PE=1 SV=1 - [C9JW34_HUMAN]	27.91	8	1	1	1	0	878772					2.36698	27.91	1	1	43	4.49642	10.1255
B7Z2E2	cDNA FLJ54671, highly similar to Calcium-binding mitochondrial carrier protein Aralar2 OS=Homo sapiens OX=9606 PE=2 SV=1 - [B7Z2E2_HUMAN]	2.12	5	1	1	1	0	855974		0			2.48882	2.12	1	1	567	62.2476	9.01221
Q8TDD1	ATP-dependent RNA helicase DDX54 OS=Homo sapiens OX=9606 GN=DDX54 PE=1 SV=2 - [DDX54_HUMAN]	4.77	3	3	3	3	1.28984e+06	0	7.72588	4.77	3	3		0			881	98.5342	10.0229
H0YDJ3	Serine/threonine-protein kinase PRP4 homolog (Fragment) OS=Homo sapiens OX=9606 GN=PRPF4B PE=1 SV=1 - [H0YDJ3_HUMAN]	4.77	3	2	2	2	3.57698e+06	0	6.18624	4.77	2	2		0			587	68.3585	9.75928
B7Z5T0	cDNA FLJ50631, highly similar to Homo sapiens angel homolog 2 (Drosophila) (ANGEL2), mRNA OS=Homo sapiens OX=9606 PE=2 SV=1 - [B7Z5T0_HUMAN]	4.72	4	1	1	1	0	0	1.77105	4.72	1	1					212	24.0512	7.43018
H7C5G0	Arf-GAP with GTPase, ANK repeat and PH domain-containing protein 3 (Fragment) OS=Homo sapiens OX=9606 GN=AGAP3 PE=1 SV=1 - [H7C5G0_HUMAN]	4.71	16	1	1	1	536343	0	1.831	4.71	1	1					170	18.4165	10.0669
P20719	Homeobox protein Hox-A5 OS=Homo sapiens OX=9606 GN=HOXA5 PE=1 SV=2 - [HXA5_HUMAN]	12.96	2	2	2	2	0	845535		0			6.81698	12.96	2	2	270	29.327	9.24658
J3QT61	GTPase Era, mitochondrial OS=Homo sapiens OX=9606 GN=ERAL1 PE=1 SV=1 - [J3QT61_HUMAN]	5.85	4	1	1	1	0	843813		0			2.77182	5.85	1	1	171	18.4006	10.5063
D6RFF0	La-related protein 7 (Fragment) OS=Homo sapiens OX=9606 GN=LARP7 PE=1 SV=1 - [D6RFF0_HUMAN]	4.68	2	1	1	1	1.59183e+06	0	2.39622	4.68	1	1		0			299	34.4273	9.78857
B4DY67	cDNA FLJ56591, highly similar to Eukaryotic translation initiation factor 2C3 OS=Homo sapiens OX=9606 PE=2 SV=1 - [B4DY67_HUMAN]	3.43	6	1	1	1	0	836520		0			2.75309	3.43	1	1	496	55.9996	8.93896
H7C235	Sphingomyelin phosphodiesterase 4 (Fragment) OS=Homo sapiens OX=9606 GN=SMPD4 PE=1 SV=1 - [H7C235_HUMAN]	11.37	6	2	2	2	0	833801					5.20665	11.37	2	2	211	23.7942	7.03467
Q86U90	YrdC domain-containing protein, mitochondrial OS=Homo sapiens OX=9606 GN=YRDC PE=1 SV=1 - [YRDC_HUMAN]	4.66	1	1	1	1	851830	0	1.65647	4.66	1	1					279	29.3093	8.57275
H7C1W4	Uncharacterized protein (Fragment) OS=Homo sapiens OX=9606 PE=4 SV=1 - [H7C1W4_HUMAN]	4.66	4	2	2	2	596406	149958	2.4363	2.11	1	1	3.20804	2.56	1	1	665	74.4243	6.27783
A0A024RDA1	Exocyst complex component 1, isoform CRA_a OS=Homo sapiens OX=9606 GN=EXOC1 PE=4 SV=1 - [A0A024RDA1_HUMAN]	4.66	2	3	3	4	0	2.29885e+06	2.58881	1.71	1	1	6.44428	4.66	3	3	879	100.219	6.59521
R4GMP9	Lysine-specific histone demethylase 1A (Fragment) OS=Homo sapiens OX=9606 GN=KDM1A PE=1 SV=8 - [R4GMP9_HUMAN]	4.65	4	1	1	1	813392	0	1.91158	4.65	1	1					301	32.3916	8.25049
D3DQF6	POU domain, class 4, transcription factor 3, isoform CRA_a OS=Homo sapiens OX=9606 GN=POU4F3 PE=4 SV=1 - [D3DQF6_HUMAN]	3.11	3	2	2	2	0	833291		0			4.19824	3.11	2	2	771	84.0537	9.83252
A0A087WWJ1	DNA mismatch repair protein Msh6 OS=Homo sapiens OX=9606 GN=MSH6 PE=1 SV=1 - [A0A087WWJ1_HUMAN]	1.69	4	1	1	1	0	831169		0			2.4836	1.69	1	1	1067	121.04	8.27979
K7EQ02	DAZ-associated protein 1 (Fragment) OS=Homo sapiens OX=9606 GN=DAZAP1 PE=1 SV=2 - [K7EQ02_HUMAN]	4.59	5	1	1	2	889789	1.90663e+06	2.48201	4.59	1	1	2.36748	4.59	1	1	327	34.9981	7.85498
A8K559	cDNA FLJ76187 OS=Homo sapiens OX=9606 PE=2 SV=1 - [A8K559_HUMAN]	2.99	2	1	1	1	0	818536		0			2.77781	2.99	1	1	469	51.0879	4.88135
B4DR67	cDNA FLJ56758, highly similar to Dolichyl-phosphate beta-glucosyltransferase OS=Homo sapiens OX=9606 PE=2 SV=1 - [B4DR67_HUMAN]	5.22	3	1	1	1	0	804921					1.6923	5.22	1	1	230	25.3493	9.05615
O14933	Ubiquitin/ISG15-conjugating enzyme E2 L6 OS=Homo sapiens OX=9606 GN=UBE2L6 PE=1 SV=4 - [UB2L6_HUMAN]	4.58	1	1	1	1	4.19529e+06	0	1.98147	4.58	1	1		0			153	17.7572	7.88428
B4DEM9	Polymerase delta-interacting protein 2 OS=Homo sapiens OX=9606 GN=POLDIP2 PE=1 SV=1 - [B4DEM9_HUMAN]	4.57	2	1	1	1	1.68002e+06	0	2.64658	4.57	1	1					350	39.847	8.42627
Q9H9J7	cDNA FLJ12692 fis, clone NT2RM4002623, weakly similar to ASPARTYL-TRNA SYNTHETASE OS=Homo sapiens OX=9606 PE=2 SV=1 - [Q9H9J7_HUMAN]	4.54	10	2	2	3	0	2.65341e+06	2.05466	2.59	1	1	4.33973	4.54	2	2	463	52.606	6.59521
A8MXE8	Retinoic acid-induced protein 1 (Fragment) OS=Homo sapiens OX=9606 GN=RAI1 PE=1 SV=1 - [A8MXE8_HUMAN]	1.27	3	1	1	1	0	801245					1.94708	1.27	1	1	942	101.365	5.52881
Q53QX9	Phosphotransferase (Fragment) OS=Homo sapiens OX=9606 GN=HK2 PE=3 SV=1 - [Q53QX9_HUMAN]	1.57	5	1	1	1	0	799868		0			2.05556	1.57	1	1	573	63.5684	7.06396
A0A2U3TZN9	Epithelial-splicing regulatory protein 1 OS=Homo sapiens OX=9606 GN=ESRP1 PE=1 SV=1 - [A0A2U3TZN9_HUMAN]	4.47	8	1	2	4	1.117e+07	8.05696e+06	4.20114	0.99	1	2	4.45915	4.47	2	2	604	67.18	6.63916
Q9UG54	Mitogen-activated protein kinase kinase kinase 7 OS=Homo sapiens OX=9606 GN=MAP3K7 PE=1 SV=1 - [Q9UG54_HUMAN]	7.69	4	1	1	1	0	791608		0			2.30147	7.69	1	1	260	28.8523	7.40088
Q6NUR1	Non-SMC condensin I complex, subunit G OS=Homo sapiens OX=9606 GN=NCAPG PE=2 SV=1 - [Q6NUR1_HUMAN]	2.46	4	2	2	2	0	779597		0			5.69714	2.46	2	2	1015	114.122	5.66846
H3BQZ7	HCG2044799 OS=Homo sapiens OX=9606 GN=HNRNPUL2-BSCL2 PE=4 SV=1 - [H3BQZ7_HUMAN]	4.42	2	3	3	3	2.5255e+06	0	7.56924	4.42	3	3		0			746	84.6392	4.93213
A8K6L5	cDNA FLJ75063 OS=Homo sapiens OX=9606 PE=2 SV=1 - [A8K6L5_HUMAN]	4.42	4	2	2	3	1.0144e+06	923412	1.98254	2.36	1	1	6.22714	4.42	2	2	678	74.3273	6.93213
A0A288Q9P9	MHC class I antigen (Fragment) OS=Homo sapiens OX=9606 GN=HLA-B PE=3 SV=1 - [A0A288Q9P9_HUMAN]	6.08	2	1	1	1	0	779579		0			2.18413	6.08	1	1	181	21.2033	5.98584
Q9NXV6	CDKN2A-interacting protein OS=Homo sapiens OX=9606 GN=CDKN2AIP PE=1 SV=3 - [CARF_HUMAN]	5.86	2	2	2	2	0	778727		0			6.35564	5.86	2	2	580	61.0879	9.01221
E7EQL5	Cytoplasmic dynein 1 intermediate chain 2 (Fragment) OS=Homo sapiens OX=9606 GN=DYNC1I2 PE=1 SV=1 - [E7EQL5_HUMAN]	4.59	4	1	1	1	0	770640		0			2.65838	4.59	1	1	305	34.8924	5.03369
Q6ZSX9	cDNA FLJ45138 fis, clone BRAWH3039258 OS=Homo sapiens OX=9606 PE=2 SV=1 - [Q6ZSX9_HUMAN]	4.33	3	2	2	2	803149	0	6.00622	4.33	2	2					716	78.538	7.00537
A0A0U1RRI3	Unconventional myosin-Ib (Fragment) OS=Homo sapiens OX=9606 GN=MYO1B PE=1 SV=1 - [A0A0U1RRI3_HUMAN]	9.52	3	1	1	1	0	770247		0			0	9.52	1	1	189	22.35	5.08447
B4E205	cDNA FLJ61651, highly similar to Protein transport protein Sec24A OS=Homo sapiens OX=9606 PE=2 SV=1 - [B4E205_HUMAN]	4.32	2	2	2	2	1.16849e+06	1.31154e+06	2.00267	2.22	1	1	1.95142	2.1	1	1	857	96.2115	7.91357
Q02413	Desmoglein-1 OS=Homo sapiens OX=9606 GN=DSG1 PE=1 SV=2 - [DSG1_HUMAN]	4.29	1	3	3	4	2.69256e+06	2.06967e+06	4.81455	4.29	3	3	1.99144	1.53	1	1	1049	113.676	5.03369
A0A024RAC6	Elongin-A OS=Homo sapiens OX=9606 GN=ELOA PE=1 SV=1 - [A0A024RAC6_HUMAN]	4.27	2	2	2	3	1.27656e+06	993864	7.51893	4.27	2	2	2.53355	2.07	1	1	772	87.176	9.56885
A0A1U9X972	PRRC2A OS=Homo sapiens OX=9606 PE=4 SV=1 - [A0A1U9X972_HUMAN]	4.27	15	5	5	8	2.45491e+06	2.91665e+06	3.1413	2.13	2	2	16.0398	4.27	5	6	2157	228.753	9.46631
A0A1B2M4G2	MCPH1 OS=Homo sapiens OX=9606 GN=MCPH1 PE=2 SV=1 - [A0A1B2M4G2_HUMAN]	2.85	1	1	1	1	0	769622		0			3.19169	2.85	1	1	667	74.2397	8.22119
A8K201	cDNA FLJ75605, highly similar to Homo sapiens CGI-115 protein (CGI-115), mRNA OS=Homo sapiens OX=9606 PE=2 SV=1 - [A8K201_HUMAN]	4.25	2	1	1	2	1.43991e+06	1.79905e+06	2.57494	4.25	1	1	2.72501	4.25	1	1	259	28.8972	5.37646
Q5T440	Putative transferase CAF17, mitochondrial OS=Homo sapiens OX=9606 GN=IBA57 PE=1 SV=1 - [CAF17_HUMAN]	4.21	1	1	1	1	1.05971e+06	0	2.38815	4.21	1	1		0			356	38.1311	9.83252
Q0H0I7	Vestigial-like 4 (Fragment) OS=Homo sapiens OX=9606 GN=VGLL4 PE=4 SV=1 - [Q0H0I7_HUMAN]	11.71	6	1	1	1	0	767270					2.39493	11.71	1	1	205	21.5607	8.92432
B7Z587	cDNA FLJ51273, highly similar to Transmembrane protein 11 OS=Homo sapiens OX=9606 PE=2 SV=1 - [B7Z587_HUMAN]	9.3	2	1	1	1	0	761712					0	9.3	1	1	172	19.4619	6.25244
A0A087WYC8	Regulator of nonsense transcripts 3B OS=Homo sapiens OX=9606 GN=UPF3B PE=1 SV=1 - [A0A087WYC8_HUMAN]	4.15	4	1	1	2	1.58061e+06	1.45233e+06	2.7469	4.15	1	1	2.51531	4.15	1	1	217	25.2169	8.57275
Q5HYM2	Uncharacterized protein DKFZp686O2462 (Fragment) OS=Homo sapiens OX=9606 GN=DKFZp686O2462 PE=4 SV=1 - [Q5HYM2_HUMAN]	4.15	3	2	2	2	1.51378e+06	0	6.41003	4.15	2	2		0			626	71.9998	5.36377
A0A024R6K1	Cyclin K, isoform CRA_c OS=Homo sapiens OX=9606 GN=CCNK PE=3 SV=1 - [A0A024R6K1_HUMAN]	4.14	1	1	1	2	0	0	2.66561	4.14	1	1	2.08762	4.14	1	1	580	64.1987	8.41162
Q86V85	Integral membrane protein GPR180 OS=Homo sapiens OX=9606 GN=GPR180 PE=2 SV=1 - [GP180_HUMAN]	3.41	1	1	1	1	0	761678					3.08748	3.41	1	1	440	49.3631	7.38623
H7BXZ6	Mitochondrial Rho GTPase OS=Homo sapiens OX=9606 GN=RHOT1 PE=1 SV=2 - [H7BXZ6_HUMAN]	3.18	2	1	1	1	0	759528		0			2.97664	3.18	1	1	597	68.4055	5.99854
Q14008	Cytoskeleton-associated protein 5 OS=Homo sapiens OX=9606 GN=CKAP5 PE=1 SV=3 - [CKAP5_HUMAN]	4.13	5	6	6	6	1.4731e+06	917936	9.67579	3	4	4	5.05531	1.13	2	2	2032	225.352	7.79639
A0A0A0MRJ3	Neuron navigator 1 OS=Homo sapiens OX=9606 GN=NAV1 PE=1 SV=1 - [A0A0A0MRJ3_HUMAN]	1.69	2	2	2	2	0	756139		0			1.69952	1.69	2	2	1830	197.283	8.22119
Q06787	Synaptic functional regulator FMR1 OS=Homo sapiens OX=9606 GN=FMR1 PE=1 SV=1 - [FMR1_HUMAN]	4.11	11	1	2	3	4.91991e+06	5.39363e+06	6.4762	4.11	2	2	1.86107	1.27	1	1	632	71.1309	7.41553
Q92567	Protein FAM168A OS=Homo sapiens OX=9606 GN=FAM168A PE=1 SV=2 - [F168A_HUMAN]	4.1	1	1	1	2	3.35172e+07	3.63715e+07	2.37997	4.1	1	1	2.20504	4.1	1	1	244	26.1675	8.98291
E5RK39	Ribonucleases P/MRP protein subunit POP1 (Fragment) OS=Homo sapiens OX=9606 GN=POP1 PE=1 SV=1 - [E5RK39_HUMAN]	6.01	3	1	1	1	0	752647		0			1.81459	6.01	1	1	183	20.6878	11.0776
A0A087WSW7	Helicase, lymphoid-specific, isoform CRA_d OS=Homo sapiens OX=9606 GN=HELLS PE=1 SV=1 - [A0A087WSW7_HUMAN]	1.43	5	1	1	1	0	750750		0			2.05515	1.43	1	1	700	80.984	8.07471
B3KY97	cDNA FLJ16235 fis, clone FEBRA2028516 OS=Homo sapiens OX=9606 PE=2 SV=1 - [B3KY97_HUMAN]	2.36	3	2	2	2	0	750669		0			5.26602	2.36	2	2	1015	112.966	8.5874
B1AQP2	Prefoldin subunit 2 OS=Homo sapiens OX=9606 GN=PFDN2 PE=2 SV=1 - [B1AQP2_HUMAN]	9.09	1	1	1	1	0	747316					2.07617	9.09	1	1	154	16.6376	6.58057
H3BMW4	Transmembrane protein 208 OS=Homo sapiens OX=9606 GN=TMEM208 PE=1 SV=1 - [H3BMW4_HUMAN]	7.86	2	1	1	1	0	745456					2.21032	7.86	1	1	140	15.5119	8.29443
C9J036	5'-nucleotidase domain-containing protein 2 (Fragment) OS=Homo sapiens OX=9606 GN=NT5DC2 PE=1 SV=1 - [C9J036_HUMAN]	16.47	3	1	1	1	0	743326					2.89152	16.47	1	1	85	9.81584	4.91943
E9PE17	28S ribosomal protein S17, mitochondrial (Fragment) OS=Homo sapiens OX=9606 GN=MRPS17 PE=1 SV=1 - [E9PE17_HUMAN]	6.98	4	1	1	1	0	741557					1.93072	6.98	1	1	129	14.3649	9.84717
Q9BX40	Protein LSM14 homolog B OS=Homo sapiens OX=9606 GN=LSM14B PE=1 SV=1 - [LS14B_HUMAN]	4.68	6	1	2	2	0	739640		0			4.08424	4.68	2	2	385	42.0453	9.68604
Q6P158	Putative ATP-dependent RNA helicase DHX57 OS=Homo sapiens OX=9606 GN=DHX57 PE=1 SV=2 - [DHX57_HUMAN]	3.97	6	3	3	3	866044	1.62188e+06	7.67766	2.96	2	2	2.76614	1.01	1	1	1386	155.507	7.7085
D3DUJ0	AFG3 ATPase family gene 3-like 2 (Yeast), isoform CRA_a (Fragment) OS=Homo sapiens OX=9606 GN=AFG3L2 PE=3 SV=1 - [D3DUJ0_HUMAN]	1.32	3	1	1	1	0	728296		0			2.52759	1.32	1	1	759	84.3921	8.42627
O95248	Myotubularin-related protein 5 OS=Homo sapiens OX=9606 GN=SBF1 PE=1 SV=4 - [MTMR5_HUMAN]	3.96	6	5	5	5	1.47693e+06	572827	11.1959	3.32	4	4	2.39045	0.64	1	1	1868	208.312	6.90283
V9HWE0	Annexin OS=Homo sapiens OX=9606 GN=HEL-S-7 PE=2 SV=1 - [V9HWE0_HUMAN]	8.44	5	2	2	2	0	726063		0			5.53014	8.44	2	2	320	35.9144	5.04639
A0A024R6K8	Epididymis secretory sperm binding protein OS=Homo sapiens OX=9606 GN=WARS PE=2 SV=1 - [A0A024R6K8_HUMAN]	3.4	1	1	1	1	0	709751		0			2.79561	3.4	1	1	471	53.1316	6.22705
Q08AE9	ACAD11 protein OS=Homo sapiens OX=9606 GN=ACAD11 PE=2 SV=1 - [Q08AE9_HUMAN]	3.93	2	1	1	2	850503	1.53128e+06	3.06497	3.93	1	1	2.81305	3.93	1	1	305	33.7545	9.05615
E9PMP7	LIM domain only protein 7 (Fragment) OS=Homo sapiens OX=9606 GN=LMO7 PE=1 SV=8 - [E9PMP7_HUMAN]	1.15	8	1	1	1	0	707191		0			2.9889	1.15	1	1	1045	119.352	5.37646
B4DRA9	cDNA FLJ61347, highly similar to General transcription factor II-I OS=Homo sapiens OX=9606 PE=2 SV=1 - [B4DRA9_HUMAN]	1.7	9	1	1	1	0	698074		0			2.77795	1.7	1	1	530	59.5834	9.0708
B4DSM4	cDNA FLJ57495, highly similar to MKI67 FHA domain-interacting nucleolar phosphoprotein OS=Homo sapiens OX=9606 PE=2 SV=1 - [B4DSM4_HUMAN]	6.67	2	1	1	1	0	691299		0			3.61988	6.67	1	1	210	24.6659	9.71533
B4E0B2	cDNA FLJ51426, highly similar to Adapter-related protein complex 3 beta-1 subunit OS=Homo sapiens OX=9606 PE=2 SV=1 - [B4E0B2_HUMAN]	3.89	5	2	2	2	1.78641e+06	0	4.15255	3.89	2	2		0			565	63.7305	8.27979
Q5JSZ5	Protein PRRC2B OS=Homo sapiens OX=9606 GN=PRRC2B PE=1 SV=2 - [PRC2B_HUMAN]	0.54	1	1	1	1	0	690330		0			2.52193	0.54	1	1	2229	242.817	8.33838
E9PLG8	Glycosylphosphatidylinositol anchor attachment 1 protein (Fragment) OS=Homo sapiens OX=9606 GN=GPAA1 PE=1 SV=1 - [E9PLG8_HUMAN]	13.58	6	1	1	1	0	687569					1.97088	13.58	1	1	81	9.15745	8.5874
F8WEI0	Pyrroline-5-carboxylate reductase 3 OS=Homo sapiens OX=9606 GN=PYCR3 PE=1 SV=1 - [F8WEI0_HUMAN]	25	4	1	1	1	0	679239					2.30024	25	1	1	44	4.44639	11.4146
A0A0S2Z5C7	Family with sequence similarity 64 member A isoform 2 OS=Homo sapiens OX=9606 GN=FAM64A PE=2 SV=1 - [A0A0S2Z5C7_HUMAN]	3.78	3	1	1	1	0	0	1.74527	3.78	1	1					238	26.2264	9.90576
A0A0C4DFV9	Protein SET OS=Homo sapiens OX=9606 GN=SET PE=1 SV=1 - [A0A0C4DFV9_HUMAN]	3.76	6	1	1	2	2.63937e+06	1.04137e+07	2.18986	3.76	1	1	2.55512	3.76	1	1	266	31.1053	4.23389
R4GN78	Ankyrin repeat and sterile alpha motif domain-containing protein 1B (Fragment) OS=Homo sapiens OX=9606 GN=ANKS1B PE=1 SV=2 - [R4GN78_HUMAN]	4.64	8	1	1	1	0	676227					0	4.64	1	1	151	17.3046	8.83643
B9A064	Immunoglobulin lambda-like polypeptide 5 OS=Homo sapiens OX=9606 GN=IGLL5 PE=2 SV=2 - [IGLL5_HUMAN]	3.74	14	1	1	2	8.36946e+07	1.46849e+07	2.42764	3.74	1	1	2.52649	3.74	1	1	214	23.0486	8.83643
Q2NL82	Pre-rRNA-processing protein TSR1 homolog OS=Homo sapiens OX=9606 GN=TSR1 PE=1 SV=1 - [TSR1_HUMAN]	3.73	3	2	2	3	2.01959e+06	3.25131e+06	6.14807	3.73	2	2	2.96463	1.74	1	1	804	91.7519	7.41553
A0A1U9X7L6	DHX16 OS=Homo sapiens OX=9606 PE=4 SV=1 - [A0A1U9X7L6_HUMAN]	3.67	15	2	3	5	5.93485e+06	0	10.5399	2.04	2	4	2.39977	1.63	1	1	981	112.327	7.02002
P27449	V-type proton ATPase 16 kDa proteolipid subunit OS=Homo sapiens OX=9606 GN=ATP6V0C PE=1 SV=1 - [VATL_HUMAN]	11.61	1	1	1	1	0	673506		0			2.36073	11.61	1	1	155	15.7255	8.44092
A0A1W2PRE1	Guanine nucleotide-binding protein G(o) subunit alpha OS=Homo sapiens OX=9606 GN=GNAO1 PE=1 SV=1 - [A0A1W2PRE1_HUMAN]	20.37	31	1	1	1	0	673004					2.37752	20.37	1	1	54	5.71507	8.79248
Q9UNE7	E3 ubiquitin-protein ligase CHIP OS=Homo sapiens OX=9606 GN=STUB1 PE=1 SV=2 - [CHIP_HUMAN]	3.63	1	1	1	1	2.81723e+06	0	2.38351	3.63	1	1		0			303	34.8342	5.87158
Q96HP0	Dedicator of cytokinesis protein 6 OS=Homo sapiens OX=9606 GN=DOCK6 PE=1 SV=3 - [DOCK6_HUMAN]	3.62	6	5	5	7	966492	542942	9.72048	3.62	5	5	5.17756	1.47	2	2	2047	229.414	6.7417
C9JC63	Mitochondrial inner membrane protein OXA1L (Fragment) OS=Homo sapiens OX=9606 GN=OXA1L PE=1 SV=2 - [C9JC63_HUMAN]	8.93	6	1	1	1	0	659974					2.4096	8.93	1	1	112	12.7198	9.40771
E9PPS5	NADH dehydrogenase [ubiquinone] flavoprotein 1, mitochondrial (Fragment) OS=Homo sapiens OX=9606 GN=NDUFV1 PE=1 SV=1 - [E9PPS5_HUMAN]	13.33	8	1	1	1	0	657491					2.63858	13.33	1	1	75	8.27137	9.99365
B4DQZ7	cDNA FLJ50838, highly similar to Apoptotic chromatin condensation inducer in thenucleus (Fragment) OS=Homo sapiens OX=9606 PE=2 SV=1 - [B4DQZ7_HUMAN]	3.56	7	3	3	4	4.41603e+06	903918	8.66464	3.56	3	3	2.70101	1.46	1	1	1096	122.485	5.65576
A0A024R5A7	TAF6-like RNA polymerase II, p300/CBP-associated factor (PCAF)-associated factor, 65kDa, isoform CRA_a OS=Homo sapiens OX=9606 GN=TAF6L PE=4 SV=1 - [A0A024R5A7_HUMAN]	2.73	2	1	1	1	0	654114		0			2.31745	2.73	1	1	622	67.772	8.96826
Q68CN2	Uncharacterized protein DKFZp762C1015 (Fragment) OS=Homo sapiens OX=9606 GN=DKFZp762C1015 PE=2 SV=1 - [Q68CN2_HUMAN]	3.54	3	2	2	2	1.18764e+06	0	5.3291	3.54	2	2		0			706	81.6801	5.41455
Q08J23	RNA cytosine C(5)-methyltransferase NSUN2 OS=Homo sapiens OX=9606 GN=NSUN2 PE=1 SV=2 - [NSUN2_HUMAN]	3.52	2	2	2	2	1.53295e+06	837128	2.92951	1.43	1	1	2.91936	2.09	1	1	767	86.4158	6.771
P40222	Alpha-taxilin OS=Homo sapiens OX=9606 GN=TXLNA PE=1 SV=3 - [TXLNA_HUMAN]	3.48	1	1	1	2	3.26242e+06	2.50945e+06	3.44364	3.48	1	1	3.10957	3.48	1	1	546	61.8532	6.52197
X6RLL4	Ribonuclease P protein subunit p40 OS=Homo sapiens OX=9606 GN=RPP40 PE=1 SV=1 - [X6RLL4_HUMAN]	8.25	3	1	1	1	0	650851		0			2.51423	8.25	1	1	303	34.6542	5.60498
A8K3B8	cDNA FLJ77684 OS=Homo sapiens OX=9606 PE=2 SV=1 - [A8K3B8_HUMAN]	4.05	3	1	1	1	0	648512					2.99589	4.05	1	1	444	50.3598	7.78174
B7Z8W6	cDNA FLJ55038, highly similar to Nicotinamide phosphoribosyltransferase OS=Homo sapiens OX=9606 PE=2 SV=1 - [B7Z8W6_HUMAN]	8.3	3	1	1	1	0	642135					3.15683	8.3	1	1	241	26.7906	5.57959
M0QXE6	DNA polymerase delta catalytic subunit (Fragment) OS=Homo sapiens OX=9606 GN=POLD1 PE=1 SV=1 - [M0QXE6_HUMAN]	3.46	8	1	1	1	520012	0	3.01345	3.46	1	1					289	31.7503	8.17725
H0Y512	Adipocyte plasma membrane-associated protein (Fragment) OS=Homo sapiens OX=9606 GN=APMAP PE=1 SV=1 - [H0Y512_HUMAN]	2.2	2	1	1	1	0	627566		0			1.97853	2.2	1	1	409	45.3761	5.65576
B7Z2R3	cDNA FLJ59510, highly similar to Homo sapiens tight junction protein 2 (TJP2), transcript variant 2, mRNA OS=Homo sapiens OX=9606 PE=2 SV=1 - [B7Z2R3_HUMAN]	3.43	15	3	3	4	1.44469e+06	379827	9.81086	2.35	2	3	2.23078	1.08	1	1	1020	115.112	6.7124
O14757	Serine/threonine-protein kinase Chk1 OS=Homo sapiens OX=9606 GN=CHEK1 PE=1 SV=2 - [CHK1_HUMAN]	3.15	3	1	1	1	0	625128					2.1445	3.15	1	1	476	54.3989	8.25049
D6REK2	E3 ubiquitin-protein ligase TRIM41 (Fragment) OS=Homo sapiens OX=9606 GN=TRIM41 PE=1 SV=1 - [D6REK2_HUMAN]	6.28	5	1	1	1	0	605070					2.33676	6.28	1	1	191	21.5199	7.40088
A8K897	Nuclear pore complex protein Nup93 OS=Homo sapiens OX=9606 PE=2 SV=1 - [A8K897_HUMAN]	3.42	3	1	1	1	0	0	2.51172	3.42	1	1		0			819	93.3236	5.77002
B3KT25	cDNA FLJ37504 fis, clone BRAWH2017103, highly similar to ATPase WRNIP1 OS=Homo sapiens OX=9606 PE=2 SV=1 - [B3KT25_HUMAN]	3.42	2	2	2	2	1.30118e+06	1.88148e+06	1.627	1.3	1	1	2.44634	2.12	1	1	614	66.6332	6.34131
B7Z5N7	cDNA FLJ58612, highly similar to Sec1 family domain-containing protein 1 OS=Homo sapiens OX=9606 PE=2 SV=1 - [B7Z5N7_HUMAN]	7.22	4	2	2	2	0	598531		0			5.93089	7.22	2	2	457	51.5114	6.96143
B3KMF8	cDNA FLJ10869 fis, clone NT2RP4001677 OS=Homo sapiens OX=9606 PE=2 SV=1 - [B3KMF8_HUMAN]	9.9	2	1	1	1	0	583180					1.77022	9.9	1	1	101	10.2683	7.23975
A0JP02	PLEKHA5 protein OS=Homo sapiens OX=9606 GN=PLEKHA5 PE=1 SV=1 - [A0JP02_HUMAN]	1.14	6	1	1	2	486408	582479	0	1.14	1	1	2.04447	1.14	1	1	874	99.6318	6.72705
H0Y9Q1	Cytosol aminopeptidase (Fragment) OS=Homo sapiens OX=9606 GN=LAP3 PE=1 SV=8 - [H0Y9Q1_HUMAN]	5.77	3	1	1	1	0	581563		0			2.74246	5.77	1	1	208	22.4834	7.43018
A0A2R8YF61	Cyclin-dependent kinase 13 (Fragment) OS=Homo sapiens OX=9606 GN=CDK13 PE=1 SV=1 - [A0A2R8YF61_HUMAN]	3.39	139	1	2	4	3.02238e+06	2.75684e+06	6.4581	3.39	2	2	6.83497	3.39	2	2	915	101.477	6.80029
Q6ZUT6	Coiled-coil domain-containing protein 9B OS=Homo sapiens OX=9606 GN=CCDC9B PE=1 SV=1 - [CCD9B_HUMAN]	3.37	1	1	1	1	872270	0	2.46182	3.37	1	1					534	57.2898	9.12939
Q86YZ3	Hornerin OS=Homo sapiens OX=9606 GN=HRNR PE=1 SV=2 - [HORN_HUMAN]	3.37	1	2	2	4	602657	373095	5.47815	3.37	2	2	5.95825	3.37	2	2	2850	282.228	10.0376
D3DWL9	Cleavage and polyadenylation specific factor 1, 160kDa, isoform CRA_a OS=Homo sapiens OX=9606 GN=CPSF1 PE=4 SV=1 - [D3DWL9_HUMAN]	3.37	4	4	4	5	2.98341e+06	1.25869e+06	11.8646	3.37	4	4	3.37097	1.25	1	1	1365	151.89	6.32861
Q9H7T9	Aurora kinase A and ninein-interacting protein OS=Homo sapiens OX=9606 GN=AUNIP PE=1 SV=1 - [AUNIP_HUMAN]	3.36	1	1	1	2	1.78665e+06	1.57915e+06	2.3411	3.36	1	1	2.57635	3.36	1	1	357	40.2279	7.53271
A2VDH9	GIGYF1 protein (Fragment) OS=Homo sapiens OX=9606 GN=GIGYF1 PE=2 SV=1 - [A2VDH9_HUMAN]	2.12	3	1	1	1	0	576856		0			2.6804	2.12	1	1	754	83.3031	5.35107
A0A5C2GTB8	IG c1287_light_IGKV2-24_IGKJ2 (Fragment) OS=Homo sapiens OX=9606 PE=2 SV=1 - [A0A5C2GTB8_HUMAN]	8.04	1	1	1	1	0	575665		0			1.75907	8.04	1	1	112	12.1231	8.51416
A0A024R3A6	Angiomotin like 1, isoform CRA_a OS=Homo sapiens OX=9606 GN=AMOTL1 PE=4 SV=1 - [A0A024R3A6_HUMAN]	3.35	1	1	3	5	2.90095e+06	2.14029e+06	5.46013	1.46	2	2	10.0671	3.35	2	3	956	106.508	7.10791
Q8IXG0	Crn protein OS=Homo sapiens OX=9606 GN=crn PE=2 SV=1 - [Q8IXG0_HUMAN]	3.35	4	2	2	2	884754	0	4.61933	3.35	2	2		0			687	83.0874	7.02002
A8K849	cDNA FLJ75527, highly similar to Homo sapiens zinc finger RNA binding protein (ZFR), mRNA (Fragment) OS=Homo sapiens OX=9606 PE=2 SV=1 - [A8K849_HUMAN]	2.69	3	1	1	1	0	574919		0			5.00295	2.69	1	1	631	66.267	9.33447
B3KNN3	cDNA FLJ30033 fis, clone 3NB692001433, highly similar to HEAT repeat-containing protein 2 OS=Homo sapiens OX=9606 PE=2 SV=1 - [B3KNN3_HUMAN]	7.14	7	1	1	1	0	570586		0			1.64731	7.14	1	1	280	30.8841	6.87354
B4DTM6	cDNA FLJ61391, highly similar to Protein transport protein Sec24B OS=Homo sapiens OX=9606 PE=2 SV=1 - [B4DTM6_HUMAN]	3.3	3	2	2	2	1.91502e+06	2.04433e+06	2.48762	1.18	1	1	3.49712	2.12	1	1	1182	128.839	7.13721
A0A0S2Z4Y4	Clathrin interactor 1 isoform 1 (Fragment) OS=Homo sapiens OX=9606 GN=CLINT1 PE=2 SV=1 - [A0A0S2Z4Y4_HUMAN]	2.08	2	1	1	1	0	569416					1.70354	2.08	1	1	625	68.2158	6.41748
K7ELB5	Probable C-mannosyltransferase DPY19L3 (Fragment) OS=Homo sapiens OX=9606 GN=DPY19L3 PE=1 SV=1 - [K7ELB5_HUMAN]	3.24	3	1	1	1	0	0	1.97087	3.24	1	1		0			309	35.467	9.21729
B4DWZ7	cDNA FLJ56802, highly similar to LanC-like protein 2 OS=Homo sapiens OX=9606 PE=2 SV=1 - [B4DWZ7_HUMAN]	3.24	3	1	1	1	2.21142e+06	0	1.74659	3.24	1	1		0			432	48.8534	7.41553
E9PID8	Cleavage stimulation factor subunit 2 OS=Homo sapiens OX=9606 GN=CSTF2 PE=1 SV=1 - [E9PID8_HUMAN]	3.2	6	1	1	1	2.20843e+06	0	3.1686	3.2	1	1		0			438	46.6365	8.03076
B4DHR1	cDNA FLJ53009, highly similar to Calreticulin OS=Homo sapiens OX=9606 PE=2 SV=1 - [B4DHR1_HUMAN]	15.09	3	2	2	2	0	567028					6.30275	15.09	2	2	212	24.2718	5.10986
F8VZN8	Protein phosphatase 1 regulatory subunit 12A (Fragment) OS=Homo sapiens OX=9606 GN=PPP1R12A PE=1 SV=1 - [F8VZN8_HUMAN]	3.18	4	1	1	1	1.39255e+06	0	4.45879	3.18	1	1		0			692	76.487	5.31299
Q59EY1	RNA binding motif protein 15 variant (Fragment) OS=Homo sapiens OX=9606 PE=2 SV=1 - [Q59EY1_HUMAN]	3.16	5	1	1	1	2.4088e+06	0	2.02151	3.16	1	1		0			316	34.2537	9.96436
A0A5C2GR17	IG c1343_heavy_IGHV3-23_IGHD6-13_IGHJ4 (Fragment) OS=Homo sapiens OX=9606 PE=2 SV=1 - [A0A5C2GR17_HUMAN]	15.45	1	1	1	1	0	565960		0			2.11969	15.45	1	1	123	13.3835	7.92822
Q96H79	Zinc finger CCCH-type antiviral protein 1-like OS=Homo sapiens OX=9606 GN=ZC3HAV1L PE=1 SV=2 - [ZCCHL_HUMAN]	7.67	1	1	1	1	0	559961		0			2.39913	7.67	1	1	300	32.9405	8.1333
A0A0G2JQF2	Formimidoyltransferase-cyclodeaminase (Fragment) OS=Homo sapiens OX=9606 GN=FTCD PE=1 SV=1 - [A0A0G2JQF2_HUMAN]	3.1	4	1	1	1	1.21509e+06	0	2.21346	3.1	1	1		0			420	45.4564	5.66846
Q96CT2	Kelch-like protein 29 OS=Homo sapiens OX=9606 GN=KLHL29 PE=1 SV=3 - [KLH29_HUMAN]	3.09	2	2	2	2	1.35339e+06	486316	3.36762	1.83	1	1	2.19146	1.26	1	1	875	94.1686	7.1665
H0YDS9	Nuclear autoantigenic sperm protein (Fragment) OS=Homo sapiens OX=9606 GN=NASP PE=1 SV=1 - [H0YDS9_HUMAN]	5.71	9	1	1	1	0	559068		0			1.98189	5.71	1	1	175	18.8592	4.76709
Q12834	Cell division cycle protein 20 homolog OS=Homo sapiens OX=9606 GN=CDC20 PE=1 SV=2 - [CDC20_HUMAN]	6.01	4	2	2	2	0	556231		0			4.27326	6.01	2	2	499	54.6886	9.23193
J3QS51	Inositol-3-phosphate synthase 1 (Fragment) OS=Homo sapiens OX=9606 GN=ISYNA1 PE=1 SV=1 - [J3QS51_HUMAN]	5.58	4	1	1	1	0	550558		0			2.24538	5.58	1	1	233	25.3336	5.74463
K7EIG1	Clustered mitochondria protein homolog (Fragment) OS=Homo sapiens OX=9606 GN=CLUH PE=1 SV=2 - [K7EIG1_HUMAN]	0.72	4	1	1	1	0	547744		0			2.04168	0.72	1	1	1251	140.513	6.40479
Q5TAX3	Terminal uridylyltransferase 4 OS=Homo sapiens OX=9606 GN=TUT4 PE=1 SV=3 - [TUT4_HUMAN]	3.04	6	3	3	3	936296	0	9.33722	3.04	3	3		0			1644	185.048	7.97217
Q9P1G4	PRO1837 OS=Homo sapiens OX=9606 PE=2 SV=1 - [Q9P1G4_HUMAN]	10.42	3	1	1	1	0	545817					2.29951	10.42	1	1	96	10.2963	5.85889
Q6P1L4	Alpha-1,4 glucan phosphorylase (Fragment) OS=Homo sapiens OX=9606 GN=PYGL PE=2 SV=1 - [Q6P1L4_HUMAN]	4.44	8	1	1	1	0	523083					2.53208	4.44	1	1	248	28.6155	7.56201
A0A087WYW3	NK-tumor recognition protein OS=Homo sapiens OX=9606 GN=NKTR PE=1 SV=1 - [A0A087WYW3_HUMAN]	3.01	6	2	2	3	1.4042e+06	0	6.87029	3.01	2	3		0			1162	131.745	10.0669
Q6ZSB8	cDNA FLJ45654 fis, clone CTONG2012123, moderately similar to Mus musculus enabled homolog (Drosophila) (Enah) OS=Homo sapiens OX=9606 PE=2 SV=1 - [Q6ZSB8_HUMAN]	10.48	8	1	1	1	0	508169					2.4079	10.48	1	1	210	22.8446	9.30518
B3KNM8	cDNA FLJ14980 fis, clone Y79AA1000181, highly similar to Homo sapiens CGI-01 protein mRNA OS=Homo sapiens OX=9606 PE=2 SV=1 - [B3KNM8_HUMAN]	1.47	3	1	1	1	0	505607		0			1.97387	1.47	1	1	613	68.6134	6.69775
P10155	60 kDa SS-A/Ro ribonucleoprotein OS=Homo sapiens OX=9606 GN=RO60 PE=1 SV=2 - [RO60_HUMAN]	2.97	1	1	1	1	922248	0	2.87461	2.97	1	1		0			538	60.6312	8.03076
C9JNE7	Monoacylglycerol lipase ABHD6 (Fragment) OS=Homo sapiens OX=9606 GN=ABHD6 PE=1 SV=1 - [C9JNE7_HUMAN]	5.33	3	1	1	1	0	501960		0			2.80072	5.33	1	1	225	25.489	8.25049
B4DH16	cDNA FLJ54709, highly similar to Methylcrotonoyl-CoA carboxylase subunit alpha, mitochondrial OS=Homo sapiens OX=9606 PE=2 SV=1 - [B4DH16_HUMAN]	1.88	8	1	1	1	0	497155					1.87014	1.88	1	1	426	47.4762	7.25439
Q5VZB4	SLIT-ROBO Rho GTPase-activating protein 2 (Fragment) OS=Homo sapiens OX=9606 GN=SRGAP2 PE=1 SV=1 - [Q5VZB4_HUMAN]	2.89	8	1	1	1	903724	0	2.38025	2.89	1	1		0			450	50.719	5.2876
A0A087WV29	RNA cytidine acetyltransferase OS=Homo sapiens OX=9606 GN=NAT10 PE=1 SV=1 - [A0A087WV29_HUMAN]	2.88	3	2	2	2	665819	2.0856e+06	1.89697	1.32	1	1	3.21054	1.56	1	1	834	93.4753	5.88428
O95168	NADH dehydrogenase [ubiquinone] 1 beta subcomplex subunit 4 OS=Homo sapiens OX=9606 GN=NDUFB4 PE=1 SV=3 - [NDUB4_HUMAN]	7.75	1	1	1	1	0	493937					2.62304	7.75	1	1	129	15.1991	9.84717
H0YHS6	Tyrosine--tRNA ligase (Fragment) OS=Homo sapiens OX=9606 GN=YARS2 PE=1 SV=1 - [H0YHS6_HUMAN]	5.15	2	1	1	1	0	481191		0			3.22032	5.15	1	1	291	32.1645	8.39697
I3L3G9	Nuclear distribution protein nudE homolog 1 OS=Homo sapiens OX=9606 GN=NDE1 PE=1 SV=1 - [I3L3G9_HUMAN]	8.73	11	1	1	1	0	480136					2.44658	8.73	1	1	126	15.1343	4.53857
A0A0S2Z5C3	PAK1 interacting protein 1 isoform 1 (Fragment) OS=Homo sapiens OX=9606 GN=PAK1IP1 PE=2 SV=1 - [A0A0S2Z5C3_HUMAN]	2.81	1	1	1	2	1.2815e+06	1.0764e+06	2.21573	2.81	1	1	2.06805	2.81	1	1	392	43.9359	8.90967
E7ETN6	Mitogen-activated protein kinase kinase kinase kinase 4 (Fragment) OS=Homo sapiens OX=9606 GN=MAP4K4 PE=1 SV=1 - [E7ETN6_HUMAN]	10.78	20	1	1	1	0	479335					1.70066	10.78	1	1	102	11.4258	5.78271
B2R823	cDNA, FLJ93703, highly similar to Homo sapiens putatative 28 kDa protein (LOC56902), mRNA OS=Homo sapiens OX=9606 PE=2 SV=1 - [B2R823_HUMAN]	3.97	2	1	1	1	0	478534					1.7864	3.97	1	1	252	27.9229	9.72998
K7EM09	Transmembrane protein 205 (Fragment) OS=Homo sapiens OX=9606 GN=TMEM205 PE=1 SV=1 - [K7EM09_HUMAN]	14.17	4	1	1	1	0	478458					2.58826	14.17	1	1	120	13.3807	8.104
Q1LZN2	NOMO3 protein (Fragment) OS=Homo sapiens OX=9606 GN=NOMO3 PE=2 SV=1 - [Q1LZN2_HUMAN]	1.24	9	1	1	1	0	471822					1.93102	1.24	1	1	807	89.7607	5.66846
Q96ID3	SAPS1 protein (Fragment) OS=Homo sapiens OX=9606 GN=SAPS1 PE=2 SV=1 - [Q96ID3_HUMAN]	21.81	3	2	2	2	0	456749					6.99938	21.81	2	2	243	24.5446	4.2085
H0YKE7	Calcineurin B homologous protein 1 OS=Homo sapiens OX=9606 GN=CHP1 PE=1 SV=1 - [H0YKE7_HUMAN]	8.94	5	1	1	1	0	453803		0			0	8.94	1	1	123	14.2612	5.37646
A0A1B0GVS3	Alpha-centractin OS=Homo sapiens OX=9606 GN=ACTR1A PE=1 SV=1 - [A0A1B0GVS3_HUMAN]	4.52	5	1	1	1	0	436742		0			2.26943	4.52	1	1	221	24.9407	6.21436
Q96L66	NRAS-related protein OS=Homo sapiens OX=9606 GN=UNR PE=2 SV=1 - [Q96L66_HUMAN]	2.68	5	2	2	3	992715	1.18448e+06	2.33787	1.27	1	1	4.49607	2.68	2	2	708	79.362	5.88428
F5GXD8	Stress-induced-phosphoprotein 1 OS=Homo sapiens OX=9606 GN=STIP1 PE=1 SV=1 - [F5GXD8_HUMAN]	11.59	4	1	1	1	0	429799					2.3074	11.59	1	1	138	15.6278	8.25049
A0A3B3IS06	Treacle protein (Fragment) OS=Homo sapiens OX=9606 GN=TCOF1 PE=1 SV=1 - [A0A3B3IS06_HUMAN]	2.65	9	3	3	4	1.13116e+06	1.3412e+06	6.19857	2.65	3	3	3.33946	0.74	1	1	1358	138.608	8.6167
P13674	Prolyl 4-hydroxylase subunit alpha-1 OS=Homo sapiens OX=9606 GN=P4HA1 PE=1 SV=2 - [P4HA1_HUMAN]	2.62	2	1	1	1	1.93378e+06	0	3.1464	2.62	1	1		0			534	61.011	6.01123
E7EWF7	Uncharacterized protein (Fragment) OS=Homo sapiens OX=9606 PE=4 SV=2 - [E7EWF7_HUMAN]	6.81	4	1	1	1	0	428440		0			1.91962	6.81	1	1	191	20.941	8.67529
Q86US8	Telomerase-binding protein EST1A OS=Homo sapiens OX=9606 GN=SMG6 PE=1 SV=2 - [EST1A_HUMAN]	2.61	1	3	3	5	1.15114e+06	960645	10.5906	2.61	3	3	5.80827	1.97	2	2	1419	160.363	7.04932
Q9Y399	28S ribosomal protein S2, mitochondrial OS=Homo sapiens OX=9606 GN=MRPS2 PE=1 SV=1 - [RT02_HUMAN]	2.7	2	1	1	1	0	419119		0			2.08698	2.7	1	1	296	33.2281	9.26123
Q5F1R6	DnaJ homolog subfamily C member 21 OS=Homo sapiens OX=9606 GN=DNAJC21 PE=1 SV=2 - [DJC21_HUMAN]	3.01	1	1	1	1	0	403132		0			2.37495	3.01	1	1	531	61.9893	5.46533
H0YNX5	Signal peptidase complex catalytic subunit SEC11 (Fragment) OS=Homo sapiens OX=9606 GN=SEC11A PE=1 SV=1 - [H0YNX5_HUMAN]	8.49	6	1	1	1	0	370704					2.71325	8.49	1	1	106	11.9784	8.57275
B4DMD3	cDNA FLJ58174, highly similar to WW domain-binding protein 11 OS=Homo sapiens OX=9606 PE=2 SV=1 - [B4DMD3_HUMAN]	2.55	3	1	1	1	0	0	2.18006	2.55	1	1		0			589	64.8671	7.00537
A0A024R542	Tankyrase 1 binding protein 1, 182kDa, isoform CRA_a OS=Homo sapiens OX=9606 GN=TNKS1BP1 PE=2 SV=1 - [A0A024R542_HUMAN]	2.54	2	2	2	2	958318	0	5.4494	2.54	2	2		0			1729	181.685	4.85596
P43034	Platelet-activating factor acetylhydrolase IB subunit alpha OS=Homo sapiens OX=9606 GN=PAFAH1B1 PE=1 SV=2 - [LIS1_HUMAN]	4.15	1	1	1	1	0	339567		0			0	4.15	1	1	410	46.6082	7.37158
A0A0G2JNN3	Leukocyte receptor cluster member 8 (Fragment) OS=Homo sapiens OX=9606 GN=LENG8 PE=1 SV=1 - [A0A0G2JNN3_HUMAN]	2.48	4	1	1	2	4.69719e+06	4.20536e+06	3.83108	2.48	1	1	3.5432	2.48	1	1	726	79.437	9.5542
U3KQR0	TGF-beta-activated kinase 1 and MAP3K7-binding protein 2 (Fragment) OS=Homo sapiens OX=9606 GN=TAB2 PE=1 SV=8 - [U3KQR0_HUMAN]	12.31	3	1	1	1	0	317592		0			3.56808	12.31	1	1	130	13.8068	8.88037
A0A1B0GVT3	Liprin-alpha-1 (Fragment) OS=Homo sapiens OX=9606 GN=PPFIA1 PE=1 SV=1 - [A0A1B0GVT3_HUMAN]	8.49	5	1	1	1	0	304003					3.57083	8.49	1	1	271	30.4215	8.80713
B4DFN6	cDNA FLJ59866, highly similar to 2',3'-cyclic-nucleotide 3'-phosphodiesterase OS=Homo sapiens OX=9606 PE=2 SV=1 - [B4DFN6_HUMAN]	8.06	4	1	1	1	0	300362					2.36862	8.06	1	1	186	20.2324	8.85107
A2VCR0	MAPRE1 protein (Fragment) OS=Homo sapiens OX=9606 GN=MAPRE1 PE=2 SV=1 - [A2VCR0_HUMAN]	10.4	3	1	1	1	0	280297					2.58586	10.4	1	1	173	19.396	9.26123
A0JLQ5	BXDC2 protein (Fragment) OS=Homo sapiens OX=9606 GN=BXDC2 PE=2 SV=1 - [A0JLQ5_HUMAN]	5.97	3	2	2	2	0	254216		0			6.51765	5.97	2	2	335	39.1449	9.90576
B1ALB4	Protein SMG7 (Fragment) OS=Homo sapiens OX=9606 GN=SMG7 PE=1 SV=8 - [B1ALB4_HUMAN]	1.32	7	1	1	1	0	248979		0			1.62143	1.32	1	1	756	84.7774	8.49951
Q05823	2-5A-dependent ribonuclease OS=Homo sapiens OX=9606 GN=RNASEL PE=1 SV=2 - [RN5A_HUMAN]	2.29	2	1	1	1	0	224236		0			2.10004	2.29	1	1	741	83.4805	6.65381
B4DZ22	cDNA FLJ54042, highly similar to ATP-binding cassette sub-family D member 3 OS=Homo sapiens OX=9606 PE=2 SV=1 - [B4DZ22_HUMAN]	2.39	4	1	1	1	1.72162e+06	0	2.81776	2.39	1	1		0			586	67.3159	8.95361
Q96KL5	Sodium/phosphate type I cotransporter (Fragment) OS=Homo sapiens OX=9606 GN=SLC17A1 PE=4 SV=1 - [Q96KL5_HUMAN]	82.22	1	1	1	1	0	0					0	82.22	1	1	45	5.0247	4.4624
Q49U60	MHC class II antigen (Fragment) OS=Homo sapiens OX=9606 GN=HLA-DPB1 PE=4 SV=1 - [Q49U60_HUMAN]	57.58	4	1	1	1	0	0	0	57.58	1	1		0			33	3.46693	12.0005
Q29ZN1	MHC class II antigen (Fragment) OS=Homo sapiens OX=9606 GN=HLA-DPA1 PE=4 SV=1 - [Q29ZN1_HUMAN]	43.75	24	1	1	1	0	0	0	43.75	1	1					80	9.22236	4.61475
O75294	Chromosome 19 open reading frame 15, isoform CRA_e OS=Homo sapiens OX=9606 GN=C19orf15 PE=4 SV=1 - [O75294_HUMAN]	2.32	1	1	1	1	2.54656e+06	0	1.70106	2.32	1	1		0			517	58.0333	7.94287
A0A140VK29	Testicular secretory protein Li 29 OS=Homo sapiens OX=9606 PE=2 SV=1 - [A0A140VK29_HUMAN]	2.31	1	1	1	2	1.19732e+06	1.81726e+06	2.71105	2.31	1	1	3.38767	2.31	1	1	563	61.2944	7.6792
L8E9I8	Alternative protein SPIN2B OS=Homo sapiens OX=9606 GN=SPIN2B PE=4 SV=1 - [L8E9I8_HUMAN]	39.02	1	1	1	1	0	0	0	39.02	1	1					41	4.8854	6.49365
E9PQ61	Zinc finger CCCH domain-containing protein 11A OS=Homo sapiens OX=9606 GN=ZC3H11A PE=1 SV=1 - [E9PQ61_HUMAN]	2.3	3	1	1	1	554881	0	3.18892	2.3	1	1		0			652	72.4873	8.63135
Q6MZV6	Uncharacterized protein DKFZp686L19235 OS=Homo sapiens OX=9606 GN=DKFZp686L19235 PE=2 SV=1 - [Q6MZV6_HUMAN]	2.3	1	1	1	4	7.26489e+07	8.43106e+07	2.27144	2.3	1	2	4.08329	2.3	1	2	479	51.6065	5.77002
A0A087WW94	Synergin gamma (Fragment) OS=Homo sapiens OX=9606 GN=SYNRG PE=1 SV=1 - [A0A087WW94_HUMAN]	28.04	1	1	1	1	0	0					0	28.04	1	1	107	12.3743	9.46631
E9PQ34	Serpin H1 (Fragment) OS=Homo sapiens OX=9606 GN=SERPINH1 PE=1 SV=1 - [E9PQ34_HUMAN]	26.06	13	2	2	2	0	0					5.2054	26.06	2	2	142	15.2919	8.83643
A0A075B730	Epiplakin OS=Homo sapiens OX=9606 GN=EPPK1 PE=1 SV=2 - [A0A075B730_HUMAN]	2.25	2	1	1	1	569715	0	4.16817	2.25	1	1		0			5063	552.791	5.60498
H0YMS1	Ammonium transporter Rh type C OS=Homo sapiens OX=9606 GN=RHCG PE=1 SV=1 - [H0YMS1_HUMAN]	24.26	8	1	1	1	0	0	0	24.26	1	1					136	16.2019	6.354
H0YDK8	Pumilio homolog 1 (Fragment) OS=Homo sapiens OX=9606 GN=PUM1 PE=1 SV=1 - [H0YDK8_HUMAN]	2.22	8	1	1	2	2.83123e+06	0	2.93084	2.22	1	1	2.27609	2.22	1	1	900	95.7479	7.62061
B3KTY4	SLIT and NTRK-like family, member 2, isoform CRA_b (Fragment) OS=Homo sapiens OX=9606 GN=SLITRK2 PE=1 SV=1 - [B3KTY4_HUMAN]	2.21	3	1	1	1	1.30324e+07	0	2.53963	2.21	1	1		0			724	81.5019	7.56201
Q8NB74	cDNA FLJ34132 fis, clone FCBBF3010586, weakly similar to Microtubule associated-protein orbit (Fragment) OS=Homo sapiens OX=9606 PE=2 SV=1 - [Q8NB74_HUMAN]	2.21	9	1	1	2	2.33168e+06	2.4555e+06	2.55363	2.21	1	1	3.66224	2.21	1	1	723	77.8621	8.95361
J3KTI3	NAD kinase (Fragment) OS=Homo sapiens OX=9606 GN=NADK PE=1 SV=1 - [J3KTI3_HUMAN]	22.97	5	1	1	1	0	0					2.3559	22.97	1	1	74	8.15703	4.42432
H0YJF9	Dihydrolipoyllysine-residue succinyltransferase component of 2-oxoglutarate dehydrogenase complex, mitochondrial (Fragment) OS=Homo sapiens OX=9606 GN=DLST PE=1 SV=1 - [H0YJF9_HUMAN]	18.92	7	1	1	1	0	0					1.71149	18.92	1	1	74	8.42411	8.66064
B4DKU3	cDNA FLJ53449, highly similar to rRNA methyltransferase 3 OS=Homo sapiens OX=9606 PE=2 SV=1 - [B4DKU3_HUMAN]	2.2	2	1	1	1	0	0	2.48546	2.2	1	1		0			726	82.5283	6.37939
Q5VT52	Regulation of nuclear pre-mRNA domain-containing protein 2 OS=Homo sapiens OX=9606 GN=RPRD2 PE=1 SV=1 - [RPRD2_HUMAN]	2.19	1	2	2	2	1.45647e+06	0	5.30664	2.19	2	2		0			1461	155.924	7.41553
B4DNL8	Galactosylgalactosylxylosylprotein 3-beta-glucuronosyltransferase OS=Homo sapiens OX=9606 PE=2 SV=1 - [B4DNL8_HUMAN]	18.1	5	2	2	2	0	0		0			7.44189	18.1	2	2	315	34.6333	7.85498
B7Z855	cDNA FLJ50427, highly similar to Ubiquitin carboxyl-terminal hydrolase 7 (EC3.1.2.15) OS=Homo sapiens OX=9606 PE=2 SV=1 - [B7Z855_HUMAN]	2.19	7	2	2	3	1.33282e+06	404003	5.67925	2.19	2	2	2.41744	0.9	1	1	1003	116.952	5.89697
M0R1Q0	Peptidylprolyl isomerase (Fragment) OS=Homo sapiens OX=9606 GN=FKBP8 PE=1 SV=1 - [M0R1Q0_HUMAN]	17.79	7	1	1	1	0	0					3.67557	17.79	1	1	163	17.4314	3.81494
Q8IW76	eIF2AK2 protein (Fragment) OS=Homo sapiens OX=9606 GN=EIF2AK2 PE=2 SV=1 - [Q8IW76_HUMAN]	2.14	3	1	1	2	888719	581935	2.93634	2.14	1	1	3.21463	2.14	1	1	513	57.5843	8.33838
Q96GC8	NOP14 protein (Fragment) OS=Homo sapiens OX=9606 GN=NOP14 PE=2 SV=2 - [Q96GC8_HUMAN]	2.14	4	1	1	2	1.15305e+06	1.24491e+06	2.34442	2.14	1	1	2.49442	2.14	1	1	468	53.0838	4.94482
O60217	Sodium channel alpha-subunit (Fragment) OS=Homo sapiens OX=9606 GN=SCN4A PE=4 SV=1 - [O60217_HUMAN]	16.98	2	1	1	1	1.80557e+06	0	0	16.98	1	1					159	17.0615	4.27197
V9GYF8	Rab GDP dissociation inhibitor (Fragment) OS=Homo sapiens OX=9606 GN=GDI2 PE=1 SV=1 - [V9GYF8_HUMAN]	14.62	6	1	1	1	0	0		0			1.84379	14.62	1	1	130	14.8787	9.40771
A0A5C2GNK1	IG c975_heavy_IGHV3-30_IGHD5-24_IGHJ4 (Fragment) OS=Homo sapiens OX=9606 PE=2 SV=1 - [A0A5C2GNK1_HUMAN]	12.2	1	1	1	1	5.87566e+06	0	0	12.2	1	1		0			123	13.7366	8.47021
E9PP00	Probable ribonuclease ZC3H12C OS=Homo sapiens OX=9606 GN=ZC3H12C PE=1 SV=1 - [E9PP00_HUMAN]	2.11	2	1	1	1	506033	0	2.87408	2.11	1	1		0			852	95.8184	6.87354
A0JLS5	TBL3 protein (Fragment) OS=Homo sapiens OX=9606 GN=TBL3 PE=2 SV=1 - [A0JLS5_HUMAN]	2.11	3	1	1	2	1.43001e+06	1.46087e+06	1.82295	2.11	1	1	1.68063	2.11	1	1	570	63.0524	7.04932
A0A5C2GAU3	IGH c433_heavy__IGHV3-33_IGHD2-2_IGHJ5 (Fragment) OS=Homo sapiens OX=9606 PE=2 SV=1 - [A0A5C2GAU3_HUMAN]	12	1	1	1	1	0	0					2.34865	12	1	1	125	13.7818	7.97217
A0A5C2GUN0	IG c217_heavy_IGHV3-49_IGHD4-23_IGHJ6 (Fragment) OS=Homo sapiens OX=9606 PE=2 SV=1 - [A0A5C2GUN0_HUMAN]	11.72	1	1	1	1	1.76559e+06	0	0	11.72	1	1		0			128	14.435	7.12256
H0YI08	Inositol 1,4,5-triphosphate receptor-associated 1 OS=Homo sapiens OX=9606 GN=IRAG1 PE=1 SV=1 - [H0YI08_HUMAN]	2.07	2	1	1	1	805078	0	1.74178	2.07	1	1		0			821	89.6367	5.99854
Q96HB5	Coiled-coil domain-containing protein 120 OS=Homo sapiens OX=9606 GN=CCDC120 PE=1 SV=1 - [CC120_HUMAN]	2.06	1	1	1	2	1.73199e+06	1.35931e+06	3.24672	2.06	1	1	2.96216	2.06	1	1	630	67.5258	9.37842
Q7Z478	ATP-dependent RNA helicase DHX29 OS=Homo sapiens OX=9606 GN=DHX29 PE=1 SV=2 - [DHX29_HUMAN]	2.05	2	2	2	3	1.49904e+06	1.55026e+06	2.70316	0.95	1	1	5.98368	2.05	2	2	1369	155.139	8.08936
B1AHF3	NADH-cytochrome b5 reductase 3 (Fragment) OS=Homo sapiens OX=9606 GN=CYB5R3 PE=1 SV=1 - [B1AHF3_HUMAN]	11.56	3	1	1	1	0	0		0			3.59173	11.56	1	1	147	16.6859	9.72998
A0A024R740	Tetraspanin OS=Homo sapiens OX=9606 GN=TSPAN12 PE=3 SV=1 - [A0A024R740_HUMAN]	10.82	1	1	1	1	0	0	0	10.82	1	1					305	35.3585	6.06201
A0A0A1HAV9	H.sapiens ras-related Hrab4 protein OS=Homo sapiens OX=9606 PE=2 SV=1 - [A0A0A1HAV9_HUMAN]	9.86	76	1	2	2	2.34779e+06	0	0	5.16	1	1	2.09933	4.69	1	1	213	23.887	5.73193
B4DN10	cDNA FLJ60717, highly similar to Testis-specific Y-encoded-like protein 1 OS=Homo sapiens OX=9606 PE=2 SV=1 - [B4DN10_HUMAN]	9.83	3	1	1	1	0	0					3.13399	9.83	1	1	173	17.6218	5.19873
D6RGZ2	THO complex subunit 3 OS=Homo sapiens OX=9606 GN=THOC3 PE=1 SV=1 - [D6RGZ2_HUMAN]	9.52	2	1	1	1	703197	0	0	9.52	1	1					105	11.0546	10.1548
A0A087WTV2	Proteasome activator complex subunit 3 OS=Homo sapiens OX=9606 GN=PSME3 PE=1 SV=1 - [A0A087WTV2_HUMAN]	8.82	9	1	1	1	0	0					2.32011	8.82	1	1	170	19.8636	5.69385
Q9HCD6	Protein TANC2 OS=Homo sapiens OX=9606 GN=TANC2 PE=1 SV=3 - [TANC2_HUMAN]	1.86	3	3	3	4	1.54499e+06	1.38114e+06	7.71933	1.86	3	3	2.30939	0.7	1	1	1990	219.512	8.07471
B3KP05	cDNA FLJ30874 fis, clone FEBRA2004329, moderately similar to MYOSIN HEAVY CHAIN, CARDIAC MUSCLE ISOFORM OS=Homo sapiens OX=9606 PE=2 SV=1 - [B3KP05_HUMAN]	1.85	2	1	1	1	8.64741e+06	0	3.05402	1.85	1	1		0			975	112.982	5.50342
B7ZLS7	CXorf58 protein OS=Homo sapiens OX=9606 GN=CXorf58 PE=2 SV=1 - [B7ZLS7_HUMAN]	8.79	3	1	1	1	3.39863e+06	0	0	8.79	1	1		0			330	38.6213	10.1108
M0QZJ2	Cytochrome P450 2B6 OS=Homo sapiens OX=9606 GN=CYP2B6 PE=1 SV=1 - [M0QZJ2_HUMAN]	7.84	4	1	1	1	6.25737e+06	0	0	7.84	1	1		0			255	29.117	7.15186
Q9HB00	Desmocollin 1, isoform CRA_b OS=Homo sapiens OX=9606 GN=DSC1 PE=4 SV=1 - [Q9HB00_HUMAN]	1.79	2	1	1	3	2.99308e+06	2.00214e+06	3.57604	1.79	1	2	2.38195	1.79	1	1	840	93.776	5.52881
L0R5A1	Alternative protein CSF2RB OS=Homo sapiens OX=9606 GN=CSF2RB PE=4 SV=1 - [L0R5A1_HUMAN]	7.41	1	1	1	1	4.3664e+08	0	0	7.41	1	1		0			108	11.6381	11.2974
H0Y9P1	BMP-2-inducible protein kinase (Fragment) OS=Homo sapiens OX=9606 GN=BMP2K PE=1 SV=1 - [H0Y9P1_HUMAN]	1.76	2	1	1	1	1.34304e+06	0	2.2632	1.76	1	1		0			854	95.5857	6.31592
B4DM37	cDNA FLJ55339, highly similar to Homo sapiens Rho GTPase activating protein 21 (ARHGAP21), mRNA (Fragment) OS=Homo sapiens OX=9606 PE=2 SV=1 - [B4DM37_HUMAN]	1.76	9	1	1	2	1.44335e+06	1.94687e+06	2.14691	1.76	1	1	2.27349	1.76	1	1	907	100.781	7.95752
J3QSD7	Cyclin-dependent kinase 12 (Fragment) OS=Homo sapiens OX=9606 GN=CDK12 PE=1 SV=1 - [J3QSD7_HUMAN]	1.75	136	1	2	3	3.08565e+06	4.63138e+06	5.06731	1.75	2	2	2.23279	0.67	1	1	1201	133.577	9.56885
O95782	AP-2 complex subunit alpha-1 OS=Homo sapiens OX=9606 GN=AP2A1 PE=1 SV=3 - [AP2A1_HUMAN]	1.74	1	1	1	1	1.16371e+06	0	3.74495	1.74	1	1		0			977	107.478	7.03467
P78527	DNA-dependent protein kinase catalytic subunit OS=Homo sapiens OX=9606 GN=PRKDC PE=1 SV=3 - [PRKDC_HUMAN]	1.74	2	5	5	6	1.15197e+06	980611	5.38673	0.82	2	2	9.1227	1.28	4	4	4128	468.788	7.12256
Q9UF98	Uncharacterized protein DKFZp434E0321 (Fragment) OS=Homo sapiens OX=9606 GN=DKFZp434E0321 PE=2 SV=2 - [Q9UF98_HUMAN]	1.74	2	1	1	1	3.91447e+06	0	1.78161	1.74	1	1		0			862	92.9861	6.90283
Q9NW13	RNA-binding protein 28 OS=Homo sapiens OX=9606 GN=RBM28 PE=1 SV=3 - [RBM28_HUMAN]	1.71	1	1	1	2	1.86854e+06	2.00937e+06	2.5699	1.71	1	1	3.4366	1.71	1	1	759	85.6847	9.21729
B7Z5E4	cDNA FLJ54614, highly similar to Vacuolar protein sorting-associated protein 45 OS=Homo sapiens OX=9606 PE=2 SV=1 - [B7Z5E4_HUMAN]	7.19	1	1	1	1	454278	0	0	7.19	1	1		0			445	50.3993	8.85107
C9JCZ8	5'-3' exoribonuclease 1 (Fragment) OS=Homo sapiens OX=9606 GN=XRN1 PE=1 SV=1 - [C9JCZ8_HUMAN]	6.67	4	1	1	1	1.04113e+06	0	0	6.67	1	1					165	19.4198	6.63916
M0QYB0	FERM, ARHGEF and pleckstrin domain-containing protein 1 (Fragment) OS=Homo sapiens OX=9606 GN=FARP1 PE=1 SV=1 - [M0QYB0_HUMAN]	6.4	4	1	1	1	5.39187e+06	0	0	6.4	1	1					203	22.982	6.44287
Q6UWP8	Suprabasin OS=Homo sapiens OX=9606 GN=SBSN PE=1 SV=2 - [SBSN_HUMAN]	6.1	1	1	1	1	654090	0	0	6.1	1	1		0			590	60.5046	7.00537
A0A0A0MSK6	Rho GTPase-activating protein 5 OS=Homo sapiens OX=9606 GN=ARHGAP5 PE=1 SV=1 - [A0A0A0MSK6_HUMAN]	1.67	3	2	2	2	318278	0	4.60777	1.67	2	2		0			1498	171.576	6.45557
B4DDI1	cDNA FLJ59835, highly similar to NifU-like N-terminal domain-containing protein, mitochondrial OS=Homo sapiens OX=9606 PE=2 SV=1 - [B4DDI1_HUMAN]	5.84	5	1	1	1	6.49484e+06	0	0	5.84	1	1		0			154	16.5679	9.56885
A0A024R9L9	Vacuolar protein sorting 39 (Yeast), isoform CRA_b OS=Homo sapiens OX=9606 GN=VPS39 PE=4 SV=1 - [A0A024R9L9_HUMAN]	1.6	2	1	1	1	676874	0	2.99777	1.6	1	1		0			875	100.705	7.12256
A0A3G1PSE3	STING-beta OS=Homo sapiens OX=9606 PE=2 SV=1 - [A0A3G1PSE3_HUMAN]	5.63	1	1	1	1	0	0					1.61382	5.63	1	1	231	26.021	5.08447
A9UFC0	Caspase 14 OS=Homo sapiens OX=9606 GN=CASP14 PE=2 SV=1 - [A9UFC0_HUMAN]	5.37	2	1	1	1	918893	0	0	5.37	1	1		0			242	27.6489	5.33838
A0A0C4DGR2	Prostate tumor overexpressed gene 1, isoform CRA_d OS=Homo sapiens OX=9606 GN=PTOV1 PE=1 SV=1 - [A0A0C4DGR2_HUMAN]	5.35	3	1	1	1	4.52555e+06	0	0	5.35	1	1		0			374	41.4895	10.2427
S4R3K3	Tubulin epsilon chain OS=Homo sapiens OX=9606 GN=TUBE1 PE=1 SV=1 - [S4R3K3_HUMAN]	5	2	1	1	1	0	0					0	5	1	1	220	24.204	5.04639
X6R3Q3	Terminal uridylyltransferase 7 OS=Homo sapiens OX=9606 GN=TUT7 PE=1 SV=1 - [X6R3Q3_HUMAN]	1.53	3	1	1	1	894393	0	2.39006	1.53	1	1		0			784	90.0486	5.57959
H0YJV2	Serine palmitoyltransferase 2 (Fragment) OS=Homo sapiens OX=9606 GN=SPTLC2 PE=1 SV=1 - [H0YJV2_HUMAN]	4.67	2	1	1	1	0	0					4.26359	4.67	1	1	407	45.7911	7.75244
W5ZR30	Transcription factor 20 OS=Homo sapiens OX=9606 GN=TCF20 PE=2 SV=1 - [W5ZR30_HUMAN]	1.48	1	2	2	2	497459	2.73101e+06	2.37121	0.56	1	1	4.34274	0.92	1	1	1960	211.641	9.0415
A0A024R9F5	GTP-binding protein OS=Homo sapiens OX=9606 GN=GEM PE=3 SV=1 - [A0A024R9F5_HUMAN]	4.39	1	1	1	1	0	0					2.25214	4.39	1	1	296	33.928	8.51416
B4E216	cDNA FLJ57339, highly similar to Complement C3 OS=Homo sapiens OX=9606 PE=2 SV=1 - [B4E216_HUMAN]	1.46	2	1	1	1	1.50231e+06	0	3.95612	1.46	1	1		0			1098	122.515	6.93213
A0A0U1RQH4	EH domain-binding protein 1-like protein 1 (Fragment) OS=Homo sapiens OX=9606 GN=EHBP1L1 PE=1 SV=1 - [A0A0U1RQH4_HUMAN]	4.07	3	1	1	1	0	0		0			2.56291	4.07	1	1	467	50.8369	6.66846
A0A0C4DFY3	NACHT, LRR and PYD domains-containing protein 12 OS=Homo sapiens OX=9606 GN=NLRP12 PE=1 SV=1 - [A0A0C4DFY3_HUMAN]	3.48	4	1	1	1	0	0		0			0	3.48	1	1	892	101.668	7.09326
B4DMT2	cDNA FLJ51898, highly similar to Homo sapiens protein phosphatase 1, regulatory (inhibitor) subunit 15A (PPP1R15A), mRNA OS=Homo sapiens OX=9606 PE=2 SV=1 - [B4DMT2_HUMAN]	3.48	2	1	1	1	0	0					3.23397	3.48	1	1	632	68.8188	4.55127
P51160	Cone cGMP-specific 3',5'-cyclic phosphodiesterase subunit alpha' OS=Homo sapiens OX=9606 GN=PDE6C PE=1 SV=2 - [PDE6C_HUMAN]	1.4	1	1	1	1	6.69155e+07	0	1.67126	1.4	1	1		0			858	99.0831	5.71924
I7GPQ7	cDNA FLJ75793 OS=Homo sapiens OX=9606 PE=2 SV=1 - [I7GPQ7_HUMAN]	1.37	2	1	1	1	545522	0	2.29661	1.37	1	1		0			585	67.1149	6.99072
A0A0A0MRM8	Unconventional myosin-VI OS=Homo sapiens OX=9606 GN=MYO6 PE=1 SV=1 - [A0A0A0MRM8_HUMAN]	1.36	3	1	1	2	0	0	2.09757	1.36	1	1	3.41324	1.36	1	1	1253	144.924	8.55811
Q8NGU1	Putative olfactory receptor 9A1 OS=Homo sapiens OX=9606 GN=OR9A1P PE=5 SV=2 - [OR9A1_HUMAN]	3.42	1	1	1	1	918867	0	0	3.42	1	1					263	29.5263	7.48877
P43686	26S proteasome regulatory subunit 6B OS=Homo sapiens OX=9606 GN=PSMC4 PE=1 SV=2 - [PRS6B_HUMAN]	3.35	1	1	1	1	0	0		0			2.43376	3.35	1	1	418	47.3365	5.21143
Q8N1Z7	cDNA FLJ36499 fis, clone THYMU2019197, weakly similar to Homo sapiens FLAMINGO 1 mRNA OS=Homo sapiens OX=9606 PE=2 SV=1 - [Q8N1Z7_HUMAN]	3.08	4	1	1	1	0	0		0			1.82074	3.08	1	1	455	49.2193	4.4624
A0A087WU64	DNA polymerase OS=Homo sapiens OX=9606 GN=POLA1 PE=1 SV=1 - [A0A087WU64_HUMAN]	1.3	3	1	1	1	0	0	1.91057	1.3	1	1		0			1461	165.663	5.84619
Q5T8P6	RNA-binding protein 26 OS=Homo sapiens OX=9606 GN=RBM26 PE=1 SV=3 - [RBM26_HUMAN]	1.29	1	1	1	2	1.83902e+06	1.20577e+06	2.38004	1.29	1	1	2.33188	1.29	1	1	1007	113.527	9.15869
P24928	DNA-directed RNA polymerase II subunit RPB1 OS=Homo sapiens OX=9606 GN=POLR2A PE=1 SV=2 - [RPB1_HUMAN]	1.27	1	2	2	2	661525	0	4.4704	1.27	2	2		0			1970	217.039	7.37158
A0A3B3ISH6	Nucleolar protein 9 (Fragment) OS=Homo sapiens OX=9606 GN=NOP9 PE=1 SV=1 - [A0A3B3ISH6_HUMAN]	3.07	3	1	1	1	0	0					2.77406	3.07	1	1	456	49.6832	6.41748
Q86XA2	ZNF20 protein OS=Homo sapiens OX=9606 GN=ZNF20 PE=2 SV=1 - [Q86XA2_HUMAN]	2.62	3	1	1	1	0	0		0			2.10953	2.62	1	1	497	57.4374	8.77783
H0YBN5	Protein virilizer homolog (Fragment) OS=Homo sapiens OX=9606 GN=VIRMA PE=1 SV=1 - [H0YBN5_HUMAN]	2.6	2	1	1	1	453651	0	0	2.6	1	1		0			730	81.9273	5.70654
K7EM87	Ectopic P granules protein 5 homolog OS=Homo sapiens OX=9606 GN=EPG5 PE=1 SV=1 - [K7EM87_HUMAN]	2.59	3	1	1	1	0	0	0	2.59	1	1					657	74.3286	6.88818
Q5T749	Keratinocyte proline-rich protein OS=Homo sapiens OX=9606 GN=KPRP PE=1 SV=1 - [KPRP_HUMAN]	1.21	1	1	1	1	1.32295e+06	0	1.66864	1.21	1	1		0			579	64.0932	8.26514
A6NC57	Ankyrin repeat domain-containing protein 62 OS=Homo sapiens OX=9606 GN=ANKRD62 PE=2 SV=4 - [ANR62_HUMAN]	1.2	1	1	1	1	0	0	2.03535	1.2	1	1		0			917	106.379	6.66846
H0YIQ2	YLP motif-containing protein 1 (Fragment) OS=Homo sapiens OX=9606 GN=YLPM1 PE=1 SV=1 - [H0YIQ2_HUMAN]	1.19	3	1	1	1	1.1868e+06	0	1.62482	1.19	1	1		0			1595	180.174	6.43018
Q9P2P5	E3 ubiquitin-protein ligase HECW2 OS=Homo sapiens OX=9606 GN=HECW2 PE=1 SV=2 - [HECW2_HUMAN]	2.35	2	1	1	1	0	0		0			0	2.35	1	1	1572	175.66	5.41455
Q9Y6N6	Laminin subunit gamma-3 OS=Homo sapiens OX=9606 GN=LAMC3 PE=1 SV=3 - [LAMC3_HUMAN]	2.16	1	1	1	1	0	0	0	2.16	1	1		0			1575	171.117	6.58057
Q5VV42	Threonylcarbamoyladenosine tRNA methylthiotransferase OS=Homo sapiens OX=9606 GN=CDKAL1 PE=1 SV=1 - [CDKAL_HUMAN]	2.07	1	1	1	1	0	0		0			2.95367	2.07	1	1	579	65.0701	7.45947
B4DYT5	cDNA FLJ53590, highly similar to Nuclear receptor coactivator 3 OS=Homo sapiens OX=9606 PE=2 SV=1 - [B4DYT5_HUMAN]	1.89	6	1	1	1	0	0		0			2.40781	1.89	1	1	1218	132.036	7.98682
H0YD93	RUN and FYVE domain-containing protein 2 (Fragment) OS=Homo sapiens OX=9606 GN=RUFY2 PE=1 SV=1 - [H0YD93_HUMAN]	1.13	1	1	1	1	1.23248e+07	0	1.79967	1.13	1	1		0			620	71.3889	5.98584
P0C7V8	DDB1- and CUL4-associated factor 8-like protein 2 OS=Homo sapiens OX=9606 GN=DCAF8L2 PE=2 SV=2 - [DC8L2_HUMAN]	1.11	1	1	1	1	2.79567e+06	0	1.91408	1.11	1	1					631	71.1468	4.729
Q5VU36	Spermatogenesis-associated protein 31A5 OS=Homo sapiens OX=9606 GN=SPATA31A5 PE=3 SV=1 - [S31A5_HUMAN]	1.63	2	1	1	2	8.47371e+06	0	0	1.63	1	2		0			1347	148.593	8.71924
Q4AC94	C2 domain-containing protein 3 OS=Homo sapiens OX=9606 GN=C2CD3 PE=1 SV=4 - [C2CD3_HUMAN]	1.57	1	1	1	1	1.1915e+07	0	0	1.57	1	1		0			2353	260.226	7.12256
C9J4M6	DNA-directed RNA polymerase subunit beta OS=Homo sapiens OX=9606 GN=POLR2B PE=1 SV=3 - [C9J4M6_HUMAN]	1.03	7	1	1	1	1.0611e+06	0	2.34854	1.03	1	1		0			1067	121.295	8.32373
B9ZVT1	RNA-binding protein 12B OS=Homo sapiens OX=9606 GN=RBM12B PE=1 SV=2 - [B9ZVT1_HUMAN]	1.02	2	1	1	2	1.12189e+06	921821	2.02922	1.02	1	1	2.38726	1.02	1	1	881	102.641	7.53271
E7EPN9	Protein PRRC2C OS=Homo sapiens OX=9606 GN=PRRC2C PE=1 SV=1 - [E7EPN9_HUMAN]	0.99	8	2	2	5	2.2697e+06	1.6278e+06	5.39736	0.64	1	2	8.07067	0.99	2	3	2819	308.589	9.0708
Q6ECI4	Zinc finger protein 470 OS=Homo sapiens OX=9606 GN=ZNF470 PE=2 SV=3 - [ZN470_HUMAN]	0.98	1	1	1	2	1.04132e+06	0	2.13145	0.98	1	1	2.10815	0.98	1	1	717	82.597	8.57275
B8ZZW2	GRIP and coiled-coil domain-containing protein 2 (Fragment) OS=Homo sapiens OX=9606 GN=GCC2 PE=1 SV=1 - [B8ZZW2_HUMAN]	0.98	3	1	1	1	2.65755e+06	0	1.76173	0.98	1	1		0			916	107.032	4.86865
B0AZM4	cDNA, FLJ79464, highly similar to Homo sapiens aquarius (Fragment) OS=Homo sapiens OX=9606 PE=2 SV=1 - [B0AZM4_HUMAN]	0.96	3	1	1	1	1.26962e+06	0	1.89909	0.96	1	1		0			1353	156.738	7.09326
E9PPN3	N-terminal kinase-like protein OS=Homo sapiens OX=9606 GN=SCYL1 PE=1 SV=1 - [E9PPN3_HUMAN]	1.5	4	1	1	1	0	0		0			2.3682	1.5	1	1	665	73.6388	5.85889
Q5D862	Filaggrin-2 OS=Homo sapiens OX=9606 GN=FLG2 PE=1 SV=1 - [FILA2_HUMAN]	0.92	1	1	1	1	45712.5	0	2.76316	0.92	1	1		0			2391	247.928	8.30908
Q9Y2A7	Nck-associated protein 1 OS=Homo sapiens OX=9606 GN=NCKAP1 PE=1 SV=1 - [NCKP1_HUMAN]	0.89	1	1	1	1	704746	0	2.86443	0.89	1	1		0			1128	128.707	6.62451
A0A2R8Y8A3	TPR and ankyrin repeat-containing protein 1 OS=Homo sapiens OX=9606 GN=TRANK1 PE=1 SV=1 - [A0A2R8Y8A3_HUMAN]	0.86	3	1	1	1	2.72105e+07	0	2.19333	0.86	1	1		0			1629	184.891	6.31592
B3KMZ4	cDNA FLJ13037 fis, clone NT2RP3001268, highly similar to Zinc finger protein 228 OS=Homo sapiens OX=9606 PE=2 SV=1 - [B3KMZ4_HUMAN]	1.43	5	1	1	1	9250422	0	0	1.43	1	1		0			907	105.009	8.29443
Q96RG4	Insulin receptor substrate 2 insertion mutant (Fragment) OS=Homo sapiens OX=9606 GN=IRS2 PE=4 SV=1 - [Q96RG4_HUMAN]	0.75	3	1	1	1	1.06204e+06	0	1.9583	0.75	1	1		0			1338	137.234	8.68994
Q8N766	ER membrane protein complex subunit 1 OS=Homo sapiens OX=9606 GN=EMC1 PE=1 SV=1 - [EMC1_HUMAN]	1.31	1	1	1	1	0	0		0			3.10828	1.31	1	1	993	111.689	7.66455
Q96MT8	Centrosomal protein of 63 kDa OS=Homo sapiens OX=9606 GN=CEP63 PE=1 SV=1 - [CEP63_HUMAN]	1.14	1	1	1	1	658204	0	0	1.14	1	1		0			703	81.2932	6.12549
Q9Y4C2	TRPM8 channel-associated factor 1 OS=Homo sapiens OX=9606 GN=TCAF1 PE=1 SV=3 - [TCAF1_HUMAN]	1.09	1	1	1	1	0	0		0			2.66644	1.09	1	1	921	102.061	6.53662
Q7Z408	CUB and sushi domain-containing protein 2 OS=Homo sapiens OX=9606 GN=CSMD2 PE=1 SV=2 - [CSMD2_HUMAN]	1.06	2	1	1	1	0	0	0	1.06	1	1		0			3487	379.796	6.0874
B0I1R1	DNAH9 variant protein (Fragment) OS=Homo sapiens OX=9606 PE=2 SV=1 - [B0I1R1_HUMAN]	0.54	3	1	1	1	0	0		0			2.7872	0.54	1	1	3705	423.145	5.92236
Q9NU22	Midasin OS=Homo sapiens OX=9606 GN=MDN1 PE=1 SV=2 - [MDN1_HUMAN]	0.34	4	2	2	2	594683	0	0	0.13	1	1	2.25659	0.21	1	1	5596	632.42	5.68115
D3DPF9	Titin, isoform CRA_b OS=Homo sapiens OX=9606 GN=TTN PE=4 SV=1 - [D3DPF9_HUMAN]	0.09	6	1	1	1	0	0	0	0.09	1	1		0			26926	2991.19	6.7417
