# Supplementary material for: SETDB1 Methylates MCT1 Promoting Tumor Progression by Enhancing the Lactate Shuttle
Source: Adv Sci (Weinh). 2023 Aug 4;10(28):2301871. doi: 10.1002/advs.202301871 (PMC10558670; doi:10.1002/advs.202301871)
Supplement: Supplementary file 3 — Supplemental Table 2 [file ADVS-10-2301871-s004.xlsx]

## Sheet: Sheet1
Accession	Description	Score	Coverage	# Proteins	# Unique Peptides	# Peptides	# PSMs	# AAs	MW [kDa]	calc. pI
P53985	Monocarboxylate transporter 1 OS=Homo sapiens OX=9606 GN=SLC16A1 PE=1 SV=3 - [MOT1_HUMAN]	363.749	23.4	1	14	14	105	500	53.9089	8.66064
	A2	Sequence	# PSMs	# Proteins	# Protein Groups	Protein Group Accessions	Modifications	ΔCn	XCorr	Charge	MH+ [Da]	ΔM [ppm]	RT [min]	# Missed Cleavages
	High	KDLHDANTDLIGRHPK	4	1	1	P53985		0	6.05007	3	1829.96	0.474491	16.6505	2
	High	KESKEEETSIDVAGKPNEVTK	13	1	1	P53985		0	5.7158	3	2318.17	0.88831	18.5488	2
	High	ESKEEETSIDVAGKPNEVTK	14	1	1	P53985		0	5.4503	3	2190.08	2.38913	21.5323	1
	High	DLHDANTDLIGRHPK	17	1	1	P53985		0	5.2137	3	1701.87	3.23542	22.4521	1
	High	EEETSIDVAGKPNEVTK	7	1	1	P53985		0	4.78826	3	1845.91	0.44485	24.3042	0
	High	KESKEEETSIDVAGKPNEVTk	8	1	1	P53985	K21(Methyl)	0	4.33142	4	2332.19	1.02351	20.346	2
	High	FSSAVGLVTIVEccPVLLGPPLLGR	2	1	1	P53985	C13(Carbamidomethyl); C14(Carbamidomethyl)	0	4.23907	3	2654.45	2.75275	69.855	0
	High	KDLHDANTDLIGR	3	1	1	P53985		0	3.98575	3	1467.76	0.435794	21.0259	1
	High	AAESPDQKDTDGGPK	1	1	1	P53985		0	3.97296	2	1515.69	-4.06321	12.7654	1
	High	ESkEEETSIDVAGKPNEVTK	11	1	1	P53985	K3(Methyl)	0	3.57393	3	2204.1	2.44567	24.0818	1
	High	DLHDANTDLIGR	14	1	1	P53985		0	3.45017	2	1339.66	1.69432	28.7481	0
	High	EEETSIDVAGkPNEVTK	4	1	1	P53985	K11(Methyl)	0	3.17803	3	1859.92	0.7234	26.9248	0
	High	SVFQTINQFLDLTLFTHR	1	1	1	P53985		0	3.0641	3	2180.15	1.70554	69.8852	0
	High	SQHYSSEK	2	1	1	P53985		0	2.34393	2	965.43	-2.85811	12.3768	0
	High	AAESPDQK	1	1	1	P53985		0	2.22899	2	845.397	-3.35816	12.3972	0
	High	SKASLEK	1	1	1	P53985		0	2.14825	1	762.433	-3.79316	12.58	1
	High	SITVFFK	2	1	1	P53985		0	1.92097	1	841.484	2.05619	41.4119	0
