# Supplementary material for: SETDB1 Methylates MCT1 Promoting Tumor Progression by Enhancing the Lactate Shuttle
Source: Adv Sci (Weinh). 2023 Aug 4;10(28):2301871. doi: 10.1002/advs.202301871 (PMC10558670; doi:10.1002/advs.202301871)
Supplement: Supplementary file 4 — Supplemental Table 3 [file ADVS-10-2301871-s003.xlsx]

## Sheet: Sheet1
Table S3. Primer sequences for qPCR
Human
Name	Forward	Reverse
MCT1	GGTGGAGGTCCTATCAGCAGT	CAGAAAGAAGCTGCAATCAAGC
SETDB1	CAGAAAGAAGCTGCAATCAAGC	TCCCCGACAGTAGACTCTTTC
GAPDH	ACAACTTTGGTATCGTGGAAGG	GCCATCACGCCACAGTTTC
Mouse
Name	Forward	Reverse
VEGF	CCACGACAGAAGGAGAGCAGAAGTCC	CGTTACAGCAGCCTGCACAGCG
ARG1	CCACAGTCTGGCAGTTGGAAG	GGTTGTCAGGGGAGTGTTGATG
GAPDH	AGGTCGGTGTGAACGGATTTG	GGGGTCGTTGATGGCAACA
